# Supplementary material for: The lncRNA ZFAS1 regulates lipogenesis in colorectal cancer by binding polyadenylate-binding protein 2 to stabilize SREBP1 mRNA
Source: Mol Ther Nucleic Acids. 2021 Dec 11;27:363–74. doi: 10.1016/j.omtn.2021.12.010 (PMC8728310; doi:10.1016/j.omtn.2021.12.010)
Supplement: Table S2. Gene profiling of CRC cells following downregulation of ZFAS1 or PABP2 [file mmc2.zip]

Archive with 1 entries (1 files):
- omtn_1456_mmc2.XLSX
