# Supplementary material for: The lncRNA ZFAS1 regulates lipogenesis in colorectal cancer by binding polyadenylate-binding protein 2 to stabilize SREBP1 mRNA
Source: Mol Ther Nucleic Acids. 2021 Dec 11;27:363–74. doi: 10.1016/j.omtn.2021.12.010 (PMC8728310; doi:10.1016/j.omtn.2021.12.010)
Supplement: Table S2. Gene profiling of CRC cells following downregulation of ZFAS1 or PABP2 [file mmc2.zip › omtn_1456_mmc2.XLSX]

## Sheet: ZFAS1_KD_Up
Probe Set ID	FC ([480_Sl_ZFASl ] vs [480_NC ])	Log FC ([480_Sl_ZFASl ] vs [480_NC ])	FC (abs) ([480_Sl_ZFASl ] vs [480_NC ])	Regulation ([480_Sl_ZFASl ] vs [480_NC ])	GeneSymbol	Description
TC08001062.hg.4	10.1285	3.34035	10.1285	up	STC1	stanniocalcin 1
TC03001719.hg.4	9.75343	3.28591	9.75343	up	MUC13	mucin 13, cell surface associated
TC01002163.hg.4	7.13485	2.83488	7.13485	up	TNFRSF9	tumor necrosis factor receptor superfamily, member 9
TC07001606.hg.4	7.08133	2.82402	7.08133	up	SAMD9L	sterile alpha motif domain containing 9-like
TC14000902.hg.4	7.03245	2.81403	7.03245	up	RNASE1	ribonuclease, RNase A family, 1 (pancreatic)
TC0300002790.oe.1	6.93219	2.79331	6.93219	up	lnc-ITGB5-2	LNCipedia Identified Transcript//NONCODE class 'Exonic', Ensembl Cross Reference: ENST00000490147 Name: MUC13
TC06001770.hg.4	6.25535	2.64509	6.25535	up	ENPP5	ectonucleotide pyrophosphatase/phosphodiesterase 5 (putative function)//ectonucleotide pyrophosphatase/phosphodiesterase 5 (putative)
TC19001575.hg.4	6.03001	2.59216	6.03001	up	CEACAM1	carcinoembryonic antigen-related cell adhesion molecule 1 (biliary glycoprotein)
TC02001092.hg.4	5.82207	2.54153	5.82207	up	DUSP19	dual specificity phosphatase 19
TC12000311.hg.4	5.76671	2.52775	5.76671	up	CNTN1	contactin 1
TC12000978.hg.4	5.7583	2.52564	5.7583	up	CCDC62	coiled-coil domain containing 62
TC08000169.hg.4	5.5553	2.47387	5.5553	up	PIWIL2	piwi-like RNA-mediated gene silencing 2//piwi-like 2 (Drosophila)
TC03001540.hg.4	5.50414	2.46052	5.50414	up	FRMD4B	FERM domain containing 4B
TC10000255.hg.4	5.48025	2.45424	5.48025	up	RP11-672F9.1	novel transcript
TC13000563.hg.4	5.44225	2.4442	5.44225	up	DCLK1	doublecortin-like kinase 1
TC06000556.hg.4	5.43779	2.44302	5.43779	up	DNAH8	dynein, axonemal, heavy chain 8
TC12003291.hg.4	5.12924	2.35874	5.12924	up	SSPN	sarcospan
TC03000398.hg.4	5.06257	2.33987	5.06257	up	PRICKLE2-AS3	novel transcript//PRICKLE2 antisense RNA 3
TC05000875.hg.4	4.95468	2.30879	4.95468	up	CTC-436K13.1	novel transcript
TC01000781.hg.4	4.89945	2.29262	4.89945	up	ST6GALNAC3	ST6 (alpha-N-acetyl-neuraminyl-2,3-beta-galactosyl-1,3)-N-acetylgalactosaminide alpha-2,6-sialyltransferase 3
TC07000729.hg.4	4.89157	2.2903	4.89157	up	ANKRD7	ankyrin repeat domain 7
TC0300002960.oe.1	4.69233	2.2303	4.69233	up	lnc-NMNAT3-10	LNCipedia Identified Transcript - Alternate transcript name(s): refGeneNc_2651_NR_027070
TC03002006.hg.4	4.59154	2.19898	4.59154	up	TNFSF10	tumor necrosis factor (ligand) superfamily, member 10
TC19000393.hg.4	4.54924	2.18563	4.54924	up	ZNF429	zinc finger protein 429
TC03001662.hg.4	4.53668	2.18164	4.53668	up	SIDT1-AS1	novel transcript//SIDT1 antisense RNA 1
TC17000002.hg.4	4.5176	2.17556	4.5176	up	C17orf97	chromosome 17 open reading frame 97
TC0700002821.oe.1	4.47706	2.16255	4.47706	up	lnc-SVOPL-1	LNCipedia Identified Transcript//NONCODE class 'Exonic', Ensembl Cross Reference: ENST00000471085 Name: ATP6V0A4
TC0100000178.oe.1	4.38966	2.13411	4.38966	up	lnc-RBP7-2	LNCipedia Identified Transcript//NONCODE class 'Sense No Exonic'
TC07001355.hg.4	4.34489	2.11932	4.34489	up	IGFBP3	insulin-like growth factor binding protein 3
TC10000219.hg.4	4.33193	2.11501	4.33193	up	ZEB1//LOC100996668	zinc finger E-box binding homeobox 1//uncharacterized LOC100996668
TSUnmapped00000993.oe.1	4.31765	2.11025	4.31765	up	lnc-CNTNAP3B-1	LNCipedia Identified Transcript
TC02001364.hg.4	4.30965	2.10757	4.30965	up	CCL20	chemokine (C-C motif) ligand 20
TC08001210.hg.4	4.19291	2.06795	4.19291	up	RB1CC1	RB1-inducible coiled-coil 1
TC14001366.hg.4	4.1894	2.06674	4.1894	up	CEP128	centrosomal protein 128kDa
TC05000697.hg.4	4.15506	2.05487	4.15506	up	KIF20A	kinesin family member 20A
TC03000135.hg.4	4.15403	2.05451	4.15403	up	LRRC3B	leucine rich repeat containing 3B
TC09000935.hg.4	4.13641	2.04838	4.13641	up	LOC100509484//PLIN2	uncharacterized LOC100509484//perilipin 2
TC11000569.hg.4	4.13211	2.04688	4.13211	up	SLC22A10	solute carrier family 22, member 10
TC12001802.hg.4	4.10136	2.0361	4.10136	up	KERA	keratocan
TC0200002074.oe.1	4.09866	2.03515	4.09866	up	lnc-ALS2CR8-4	NONCODE class 'Exonic', Ensembl Cross Reference: ENST00000463830 Name: NBEAL1//LNCipedia Identified Transcript
TC11000152.hg.4	4.06919	2.02474	4.06919	up	OR10AB1P	olfactory receptor, family 10, subfamily AB, member 1 pseudogene
TC11002205.hg.4	4.04171	2.01497	4.04171	up	SESN3	sestrin 3
TC0X000059.hg.4	4.03788	2.0136	4.03788	up	TCEANC	transcription elongation factor A (SII) N-terminal and central domain containing
TC01001201.hg.4	3.95247	1.98275	3.95247	up	MLLT11	myeloid/lymphoid or mixed-lineage leukemia (trithorax homolog, Drosophila); translocated to, 11
TC20000920.hg.4	3.94919	1.98156	3.94919	up	PREX1	phosphatidylinositol-3,4,5-trisphosphate-dependent Rac exchange factor 1
TC0Y000041.hg.4	3.92109	1.97126	3.92109	up	TTTY22	testis-specific transcript, Y-linked 22//testis-specific transcript, Y-linked 22 (non-protein coding)
TC16001250.hg.4	3.91895	1.97047	3.91895	up	PHLPP2	PH domain and leucine rich repeat protein phosphatase 2
TC14000402.hg.4	3.88727	1.95876	3.88727	up	FAM71D	family with sequence similarity 71, member D//Family with sequence similarity 71, member D
TC02001769.hg.4	3.88449	1.95773	3.88449	up	SLC8A1	solute carrier family 8 (sodium/calcium exchanger), member 1
TC04001752.hg.4	3.86536	1.9506	3.86536	up	RP11-51M24.1	novel transcript
TC06000839.hg.4	3.85121	1.94531	3.85121	up	RP11-809N15.2	novel transcript
TC01004003.hg.4	3.84426	1.9427	3.84426	up	NID1	nidogen 1
TC02002279.hg.4	3.82983	1.93728	3.82983	up	MAP3K2	mitogen-activated protein kinase kinase kinase 2
TC05001245.hg.4	3.82764	1.93646	3.82764	up	SLC45A2	solute carrier family 45, member 2
TC22000264.hg.4	3.82688	1.93617	3.82688	up	APOL5	apolipoprotein L, 5
TC0X00001433.oe.1	3.8227	1.93459	3.8227	up	lnc-ZC4H2-1	NONCODE class 'Linc', Ensembl Cross Reference: ENST00000451184 Name: RP11-231N9.1//LNCipedia Identified Transcript
TC01001499.hg.4	3.8061	1.92831	3.8061	up	DNM3-IT1	DNM3 intronic transcript 1 (non-protein coding)//putative novel transcript
TC05001583.hg.4	3.80337	1.92728	3.80337	up	RP11-61G23.2	putative novel transcript
TC0X001397.hg.4	3.78903	1.92183	3.78903	up	MOSPD1	motile sperm domain containing 1
TC07001542.hg.4	3.78553	1.9205	3.78553	up	FDPSP2//AC007078.4	novel transcript, antisense to DTX2//farnesyl diphosphate synthase pseudogene 2
TC10002947.hg.4	3.77564	1.91672	3.77564	up	C10orf32	chromosome 10 open reading frame 32
TC04001026.hg.4	3.75733	1.90971	3.75733	up	RP11-1396O13.13	novel protein similar to zinc finger protein 705A ZNF705A
TC02001262.hg.4	3.75628	1.90931	3.75628	up	AC012462.2	novel transcript
TC07000188.hg.4	3.74133	1.90355	3.74133	up	WIPF3	WAS/WASL interacting protein family, member 3
TC17001239.hg.4	3.74088	1.90338	3.74088	up	EPN2-AS1	EPN2 antisense RNA 1//novel transcript, antisense to EPN2
TC10001425.hg.4	3.7177	1.89441	3.7177	up	RP11-77G23.2	putative novel transcript
TC06000655.hg.4	3.70923	1.89112	3.70923	up	EFHC1	EF-hand domain (C-terminal) containing 1
TC13000216.hg.4	3.69564	1.88582	3.69564	up	RNU6-65P	RNA, U6 small nuclear 65, pseudogene
TC07001782.hg.4	3.69086	1.88396	3.69086	up	AC073130.1//LOC286009	novel transcript//uncharacterized LOC286009
TC10000270.hg.4	3.67232	1.87669	3.67232	up	RP11-168L22.2	novel transcript
TC03001932.hg.4	3.67053	1.87599	3.67053	up	KCNAB1-AS1	novel transcript//KCNAB1 antisense RNA 1
TC08001479.hg.4	3.6592	1.87153	3.6592	up	ANKRD46//GAPDHP62	ankyrin repeat domain 46//glyceraldehyde 3 phosphate dehydrogenase pseudogene 62
TC07000571.hg.4	3.64586	1.86626	3.64586	up	DYNC1I1	dynein, cytoplasmic 1, intermediate chain 1
TC04000356.hg.4	3.64472	1.86581	3.64472	up	RP11-807H7.2	novel transcript
TC14001197.hg.4	3.64209	1.86477	3.64209	up	HIF1A-AS2	HIF1A antisense RNA 2
TC02002459.hg.4	3.63675	1.86265	3.63675	up	AC005042.4//LOC100129029	novel transcript//uncharacterized LOC100129029
TC05001888.hg.4	3.63644	1.86253	3.63644	up	RP11-278J6.3	---
TC07003299.hg.4	3.62827	1.85928	3.62827	up	CYP3A5	cytochrome P450, family 3, subfamily A, polypeptide 5
TC05002017.hg.4	3.62427	1.85769	3.62427	up	RP11-167P20.1	novel transcript
TC11001840.hg.4	3.61259	1.85303	3.61259	up	MS4A4E	membrane-spanning 4-domains, subfamily A, member 4E
TC02001234.hg.4	3.59084	1.84432	3.59084	up	IDH1-AS1	IDH1 antisense RNA 1//novel transcript
TC11002420.hg.4	3.57079	1.83625	3.57079	up	FEZ1	fasciculation and elongation protein zeta 1 (zygin I)
TC09000999.hg.4	3.56526	1.83401	3.56526	up	DDX58	DEAD (Asp-Glu-Ala-Asp) box polypeptide 58
TC10001263.hg.4	3.55294	1.82901	3.55294	up	ARHGAP22	Rho GTPase activating protein 22
TC07001450.hg.4	3.55129	1.82834	3.55129	up	ZNF680	zinc finger protein 680
TC0200002073.oe.1	3.53959	1.82358	3.53959	up	lnc-ALS2CR8-3	NONCODE class 'Exonic', Ensembl Cross Reference: ENST00000492870 Name: NBEAL1//LNCipedia Identified Transcript//NONCODE class 'Exonic'
TC01003364.hg.4	3.53607	1.82215	3.53607	up	FCRL3//RP11-367J7.2	Fc receptor-like 3
TC02002705.hg.4	3.53059	1.81991	3.53059	up	KLF7	Kruppel-like factor 7 (ubiquitous)
TC12001291.hg.4	3.52999	1.81967	3.52999	up	PLCZ1	phospholipase C, zeta 1
TC01003981.hg.4	3.5244	1.81738	3.5244	up	RP4-799P18.3	novel transcript
TC0300002764.oe.1	3.50723	1.81033	3.50723	up	lnc-POLQ-1	LNCipedia Identified Transcript - Alternate transcript name(s): expReg_chr3_8545_-
TC12001216.hg.4	3.50298	1.80858	3.50298	up	OLR1	oxidized low density lipoprotein (lectin-like) receptor 1
TC02000525.hg.4	3.49436	1.80503	3.49436	up	AC015971.2	novel transcript
TC03001946.hg.4	3.48126	1.79961	3.48126	up	SHOX2	short stature homeobox 2
TC10000158.hg.4	3.47738	1.798	3.47738	up	RP11-301N24.3	novel transcript, sense overlapping SPAG6
TC06000034.hg.4	3.46821	1.79419	3.46821	up	C6ORF50	---
TC10002953.hg.4	3.4635	1.79223	3.4635	up	CUZD1//FAM24B-CUZD1	CUB and zona pellucida-like domains 1//FAM24B-CUZD1 readthrough
TC01004032.hg.4	3.45604	1.78912	3.45604	up	RP11-561I11.3	novel transcript, antisense to PLD5
TC15000616.hg.4	3.45396	1.78825	3.45396	up	SMAD6	SMAD family member 6
TC0200003840.oe.1	3.44825	1.78587	3.44825	up	lnc-IL1A-2	NONCODE class 'Exonic', Ensembl Cross Reference: ENST00000481732 Name: CKAP2L//NONCODE class 'Exonic', Ensembl Cross Reference: ENST00000497357 Name: CKAP2L//LNCipedia Identified Transcript//NONCODE class 'Exonic', Ensembl Cross Reference: ENST00000461876 Name: CKAP2L
TC01006360.hg.4	3.44277	1.78357	3.44277	up	OMA1	OMA1 zinc metallopeptidase//OMA1 homolog, zinc metallopeptidase (S. cerevisiae)
TC01000680.hg.4	3.43064	1.77848	3.43064	up	RP11-466L17.1	novel transcript
TC1200002745.oe.1	3.41167	1.77048	3.41167	up	MIR135A2	microRNA 135a-2 [Source:EntrezGene;Acc:406926]
TC02004995.hg.4	3.40837	1.76908	3.40837	up	IL18R1	interleukin 18 receptor 1
TC0X001309.hg.4	3.40803	1.76894	3.40803	up	SLC25A5-AS1	SLC25A5 antisense RNA 1//novel transcript
TC04000408.hg.4	3.40322	1.7669	3.40322	up	IL8//CXCL8	chemokine (C-X-C motif) ligand 8//interleukin 8
TC04001355.hg.4	3.40285	1.76674	3.40285	up	WDFY3	WD repeat and FYVE domain containing 3
TC22000208.hg.4	3.39362	1.76283	3.39362	up	CCDC157	coiled-coil domain containing 157
TC19000789.hg.4	3.38966	1.76114	3.38966	up	FPR3	formyl peptide receptor 3
TC14000771.hg.4	3.38896	1.76084	3.38896	up	DIO3	deiodinase, iodothyronine, type III
TC0400000606.oe.1	3.37933	1.75674	3.37933	up	lnc-CXCL6-2	LNCipedia Identified Transcript//NONCODE class 'Exonic', Ensembl Cross Reference: ENST00000483500 Name: IL8
TC12001171.hg.4	3.37838	1.75633	3.37838	up	C3AR1	complement component 3a receptor 1
TC0X000902.hg.4	3.37624	1.75542	3.37624	up	MAP3K15	mitogen-activated protein kinase kinase kinase 15
TC05001914.hg.4	3.37567	1.75517	3.37567	up	LOC102546294//RP11-373N22.3	novel transcript, antisense to SPINK9, SPINK7 and SPINK13//uncharacterized LOC102546294
TC10000490.hg.4	3.35656	1.74698	3.35656	up	RP11-367B6.2	novel transcript, sense intronic to C10orf11
TC02002649.hg.4	3.33471	1.73756	3.33471	up	RFTN2	raftlin family member 2
TC04000157.hg.4	3.33367	1.73711	3.33367	up	RP11-608O21.1	novel transcript
TC08002587.hg.4	3.3311	1.736	3.3311	up	UBE2W	ubiquitin-conjugating enzyme E2W (putative)
TC0X001445.hg.4	3.31826	1.73043	3.31826	up	SPANXN3	SPANX family, member N3
TC07001649.hg.4	3.31788	1.73026	3.31788	up	CYP3A4	cytochrome P450, family 3, subfamily A, polypeptide 4
TSUnmapped00001418.oe.1	3.31074	1.72715	3.31074	up	lnc-THRSP-3	LNCipedia Identified Transcript
TC2000000655.oe.1	3.3074	1.7257	3.3074	up	lnc-C20orf177-2	LNCipedia Identified Transcript - Alternate transcript name(s): l_2153_chr20:58481582-58483450_testes
TC0X000561.hg.4	3.30502	1.72466	3.30502	up	HTR2C-IT1	HTR2C intronic transcript 1 (non-protein coding)
TC01003050.hg.4	3.28911	1.7177	3.28911	up	HMGCS2	3-hydroxy-3-methylglutaryl-Coenzyme A synthase 2 (mitochondrial)//3-hydroxy-3-methylglutaryl-CoA synthase 2 (mitochondrial)
TC20000354.hg.4	3.28825	1.71732	3.28825	up	SPINT5P	serine peptidase inhibitor, Kunitz type, pseudogene
TC01001475.hg.4	3.2829	1.71497	3.2829	up	BLZF1	basic leucine zipper nuclear factor 1
TC0X000066.hg.4	3.27843	1.71301	3.27843	up	MOSPD2	motile sperm domain containing 2
TC09001023.hg.4	3.27096	1.70971	3.27096	up	RP11-133O22.6	novel transcript
TC0500001770.oe.1	3.26488	1.70703	3.26488	up	lnc-SLC9A3-1	LNCipedia Identified Transcript//NONCODE class 'Linc', External ID: TCONS_00031708//gene_id XLOC_004693; transcript_id TCONS_00010227; oId TCONS_00011334; linc_name linc-SLC9A3-1; tss_id TSS7541; class_code u; gene_name linc-SLC9A3-1;
TC02002644.hg.4	3.26448	1.70685	3.26448	up	PGAP1	post-GPI attachment to proteins 1
TC13000100.hg.4	3.26252	1.70599	3.26252	up	ALOX5AP	arachidonate 5-lipoxygenase-activating protein
TC16002079.hg.4	3.2514	1.70106	3.2514	up	HSF4//RP11-5A19.5	novel protein//heat shock transcription factor 4
TC15000417.hg.4	3.24568	1.69852	3.24568	up	MAPK6	mitogen-activated protein kinase 6
TC0X000098.hg.4	3.24547	1.69843	3.24547	up	MBTPS2	membrane-bound transcription factor peptidase, site 2
TC03000548.hg.4	3.24525	1.69833	3.24525	up	DZIP3	DAZ interacting zinc finger protein 3//DAZ interacting protein 3, zinc finger
TC17001113.hg.4	3.2441	1.69782	3.2441	up	AC135178.7	novel transcript
TC06002074.hg.4	3.23783	1.69503	3.23783	up	TRDN	triadin
TC14000319.hg.4	3.23496	1.69375	3.23496	up	SAMD4A	sterile alpha motif domain containing 4A
TC1800000075.oe.1	3.23127	1.6921	3.23127	up	NONHSAG023262//lnc-AP001496.1-4//OTTHUMG00000178807//CTD-3096M3.1	NONCODE class 'Linc', External ID: TCONS_00017244 Name: CTD-3096M3.1, Ensembl Cross Reference: ENST00000579113 Name: CTD-3096M3.1//N/A//LNCipedia Identified Transcript - Alternate transcript name(s): CTD-3096M3.1-001
TC0600000312.oe.1	3.22958	1.69135	3.22958	up	lnc-SIRT5-5	NONCODE class 'Exonic', Ensembl Cross Reference: ENST00000482982 Name: PHACTR1//LNCipedia Identified Transcript
TC07001886.hg.4	3.22727	1.69031	3.22727	up	CNOT4	CCR4-NOT transcription complex, subunit 4
TC17001886.hg.4	3.22498	1.68929	3.22498	up	WBP2	WW domain binding protein 2
TC06000368.hg.4	3.22277	1.6883	3.22277	up	DDX39B-AS1	DDX39B antisense RNA 1//putative novel transcript
TC02000398.hg.4	3.20766	1.68152	3.20766	up	PLEK	pleckstrin
TC0700002496.oe.1	3.20749	1.68145	3.20749	up	lnc-CYP3A7-2	NONCODE class 'Exonic', Ensembl Cross Reference: ENST00000463907 Name: CYP3A5//NONCODE class 'Exonic', Ensembl Cross Reference: ENST00000469622 Name: CYP3A5//LNCipedia Identified Transcript//NONCODE class 'Exonic', Ensembl Cross Reference: ENST00000489231 Name: CYP3A5
TC10000484.hg.4	3.20322	1.67952	3.20322	up	SAMD8	sterile alpha motif domain containing 8
TC05001557.hg.4	3.19911	1.67767	3.19911	up	HAPLN1	hyaluronan and proteoglycan link protein 1
TC12000406.hg.4	3.19654	1.67651	3.19654	up	SLC4A8	solute carrier family 4, sodium bicarbonate cotransporter, member 8
TC11001203.hg.4	3.19101	1.67401	3.19101	up	NTM	neurotrimin
TC07000849.hg.4	3.17827	1.66824	3.17827	up	AC024084.1	novel transcript
TC13000769.hg.4	3.17304	1.66586	3.17304	up	SLITRK6	SLIT and NTRK-like family, member 6
TC0X000520.hg.4	3.16072	1.66025	3.16072	up	TBC1D8B	TBC1 domain family, member 8B (with GRAM domain)
TC03000909.hg.4	3.15958	1.65973	3.15958	up	SEC62	SEC62 homolog (S. cerevisiae)
TC1400000324.oe.1	3.15236	1.65643	3.15236	up	lnc-PRPF39-1	LNCipedia Identified Transcript//NONCODE class 'Exonic', Ensembl Cross Reference: ENST00000554030 Name: FANCM
TC01003824.hg.4	3.15214	1.65633	3.15214	up	SPATA17-AS1//RP11-415L24.1	SPATA17 antisense RNA 1//novel transcript
TC03000253.hg.4	3.14787	1.65437	3.14787	up	CXCR6	chemokine (C-X-C motif) receptor 6
TC02002452.hg.4	3.14455	1.65285	3.14455	up	CYTIP	cytohesin 1 interacting protein
TC0400000530.oe.1	3.141	1.65122	3.141	up	lnc-LPHN3-8	LNCipedia Identified Transcript - Alternate transcript name(s): FPKM1_group_23406_transcript_1//NONCODE class 'Linc', PubMed Identifer: PMID:22140575 brain_Pred31806 , PubMed Identifer: PMID:23818866 FPKM1_group_23406_transcr
TC01003001.hg.4	3.13236	1.64725	3.13236	up	SLC16A1	solute carrier family 16, member 1 (monocarboxylic acid transporter 1)//solute carrier family 16 (monocarboxylate transporter), member 1
TC01000919.hg.4	3.12869	1.64556	3.12869	up	AMY1B//AMY1C//AMY1A	amylase, alpha 1B (salivary)//amylase, alpha 1C (salivary)//amylase, alpha 1A (salivary)
TC0700002656.oe.1	3.12844	1.64544	3.12844	up	lnc-TFEC-12	LNCipedia Identified Transcript - Alternate transcript name(s): uc_229_-
TC04001153.hg.4	3.12645	1.64452	3.12645	up	RP11-324J13.2	novel transcript
TC01003396.hg.4	3.11466	1.63908	3.11466	up	KCNJ10//RP11-226L15.4	potassium inwardly-rectifying channel, subfamily J, member 10
TC11000045.hg.4	3.1123	1.63798	3.1123	up	KRTAP5-AS1	KRTAP5-1/KRTAP5-2 antisense RNA 1
TSUnmapped00001996.oe.1	3.10392	1.63409	3.10392	up	lnc-AL033381.1-12	LNCipedia Identified Transcript
TC04001210.hg.4	3.09801	1.63134	3.09801	up	SRD5A3-AS1	novel transcript, antisense to SRD5A3 and TMEM165//SRD5A3 antisense RNA 1
TC0600002685.oe.1	3.09683	1.63079	3.09683	up	lnc-FILIP1-1	LNCipedia Identified Transcript//NONCODE class 'Linc'
TC04001084.hg.4	3.08975	1.62749	3.08975	up	PPARGC1A	peroxisome proliferator-activated receptor gamma, coactivator 1 alpha
TC03001944.hg.4	3.08786	1.62661	3.08786	up	RP11-290K4.1	novel transcript
TC04000689.hg.4	3.08235	1.62403	3.08235	up	SCOC	short coiled-coil protein
TC10001459.hg.4	3.07936	1.62263	3.07936	up	C1DP3	C1D nuclear receptor corepressor pseudogene 3
TC08000396.hg.4	3.07804	1.62201	3.07804	up	LOC101929488//RP11-756K15.2	novel transcript//uncharacterized LOC101929488
TC0300002442.oe.1	3.0778	1.6219	3.0778	up	lnc-ARF4-4	NONCODE class 'Exonic', Ensembl Cross Reference: ENST00000464875 Name: DENND6A//LNCipedia Identified Transcript
TSUnmapped00001436.oe.1	3.0765	1.62129	3.0765	up	lnc-BHMT2-1	LNCipedia Identified Transcript
TC1000001431.oe.1	3.07221	1.61928	3.07221	up	lnc-CYP2E1-12	NONCODE class 'Linc', PubMed Identifer: PMID:23818866 FPKM1_group_4147_transcri//LNCipedia Identified Transcript - Alternate transcript name(s): FPKM1_group_4147_transcript_1
TC0100002799.oe.1	3.06701	1.61683	3.06701	up	lnc-EDARADD-1	NONCODE class 'Exonic', Ensembl Cross Reference: ENST00000475670 Name: LGALS8//LNCipedia Identified Transcript
TC07001770.hg.4	3.06375	1.6153	3.06375	up	PPP1R3A	protein phosphatase 1, regulatory subunit 3A//protein phosphatase 1, regulatory (inhibitor) subunit 3A
TC06000665.hg.4	3.05919	1.61315	3.05919	up	RP11-345L23.1//LOC101927171	novel transcript//uncharacterized LOC101927171
TC03000694.hg.4	3.05659	1.61192	3.05659	up	H1FOO	H1 histone family, member O, oocyte-specific
TC11003433.hg.4	3.05622	1.61175	3.05622	up	RBM7	RNA binding motif protein 7
TC1100001317.oe.1	3.04891	1.60829	3.04891	up	lnc-BIRC2-2	NONCODE class 'Exonic', Ensembl Cross Reference: ENST00000527336 Name: BIRC3//LNCipedia Identified Transcript
TC05000170.hg.4	3.04379	1.60587	3.04379	up	CTD-2130F23.2	putative novel transcript
TC0700001941.oe.1	3.03218	1.60036	3.03218	up	NONHSAG047234//OTTHUMG00000152748//AC004593.3//lnc-CPVL-1//LOC102724484	uncharacterized LOC102724484 (LOC102724484), long non-coding RNA.//LNCipedia Identified Transcript - Alternate transcript name(s): AC004593.3-001//LNCipedia Identified Transcript//N/A//NONCODE class 'Antisense', External ID: TCONS_00034645 Name: AC004593.3, Ensembl Cross Reference: ENST00000446246 Name: AC004593.3
TC06001311.hg.4	3.02721	1.59799	3.02721	up	RP3-471C18.1	putative novel transcript
TC01006413.hg.4	3.01838	1.59377	3.01838	up	CCDC19	coiled-coil domain containing 19
TC0300002102.oe.1	3.00666	1.58816	3.00666	up	lnc-GADL1-7	LNCipedia Identified Transcript//NONCODE class 'Linc'
TC0500000077.oe.1	3.00323	1.58652	3.00323	up	lnc-ADAMTS16-7	LNCipedia Identified Transcript - Alternate transcript name(s): l_2856_chr5:4919579-4921256_testes
TC01001974.hg.4	2.99727	1.58365	2.99727	up	KMO	kynurenine 3-monooxygenase (kynurenine 3-hydroxylase)
TC07003335.hg.4	2.99407	1.58211	2.99407	up	CLDN12	claudin 12
TC11000547.hg.4	2.98892	1.57962	2.98892	up	SCGB1D1	secretoglobin, family 1D, member 1
TC07001715.hg.4	2.98761	1.57899	2.98761	up	NAPEPLD	N-acyl phosphatidylethanolamine phospholipase D
TC02002319.hg.4	2.98724	1.57881	2.98724	up	CCDC74B//CCDC74A	coiled-coil domain containing 74B//coiled-coil domain containing 74A
TC02001292.hg.4	2.98357	1.57704	2.98357	up	CXCR2	chemokine (C-X-C motif) receptor 2
TC0X001055.hg.4	2.97896	1.57481	2.97896	up	SSX7	synovial sarcoma, X breakpoint 7
TC0600001437.oe.1	2.97846	1.57457	2.97846	up	lnc-TAAR8-1	NONCODE class 'Linc', Ensembl Cross Reference: ENST00000436141 Name: TAAR7P//LNCipedia Identified Transcript
TC19000793.hg.4	2.97822	1.57445	2.97822	up	ZNF766	zinc finger protein 766
TC0X00001790.oe.1	2.97818	1.57443	2.97818	up	lnc-FAM122B-1	NONCODE class 'Exonic', Ensembl Cross Reference: ENST00000491609 Name: MOSPD1//NONCODE class 'Exonic', Ensembl Cross Reference: ENST00000480721 Name: MOSPD1//LNCipedia Identified Transcript//NONCODE class 'Exonic', Ensembl Cross Reference: ENST00000462060 Name: MOSPD1
TC05000837.hg.4	2.97734	1.57403	2.97734	up	GPX3	glutathione peroxidase 3 (plasma)
TC09001046.hg.4	2.97615	1.57345	2.97615	up	FAM205A	family with sequence similarity 205, member A
TC0700002096.oe.1	2.97492	1.57285	2.97492	up	lnc-AC011294.3.1-6	LNCipedia Identified Transcript//NONCODE class 'Exonic', Ensembl Cross Reference: ENST00000460209 Name: IGFBP3
TC12001485.hg.4	2.97348	1.57215	2.97348	up	FAIM2	Fas apoptotic inhibitory molecule 2
TC0X00000092.oe.1	2.97154	1.57121	2.97154	up	lnc-GLRA2-1	LNCipedia Identified Transcript//NONCODE class 'Exonic', Ensembl Cross Reference: ENST00000461777 Name: MOSPD2
TC05001921.hg.4	2.97081	1.57086	2.97081	up	RP11-394O4.4//GRPEL2-AS1	novel transcript//GRPEL2 atnisense RNA 1
TC21000247.hg.4	2.96742	1.56921	2.96742	up	PCBP3	poly(rC) binding protein 3
TC01003499.hg.4	2.96027	1.56573	2.96027	up	SELP	selectin P (granule membrane protein 140kDa, antigen CD62)
TC02001011.hg.4	2.95636	1.56382	2.95636	up	MYO3B	myosin IIIB
TC0Y000034.hg.4	2.95581	1.56355	2.95581	up	TTTY19	testis-specific transcript, Y-linked 19 (non-protein coding)//testis-specific transcript, Y-linked 19
TC04000655.hg.4	2.95482	1.56307	2.95482	up	RP11-422J15.1	novel transcript
TC05001545.hg.4	2.95476	1.56304	2.95476	up	SSBP2	single-stranded DNA binding protein 2
TC01000756.hg.4	2.94829	1.55988	2.94829	up	HHLA3	HERV-H LTR-associating 3
TC18000135.hg.4	2.94795	1.55971	2.94795	up	MEP1B	meprin A, beta
TC04000058.hg.4	2.94683	1.55916	2.94683	up	RP11-265O12.1	novel transcript
TC07001256.hg.4	2.94385	1.5577	2.94385	up	PDE1C	phosphodiesterase 1C, calmodulin-dependent 70kDa
TC0X001288.hg.4	2.94081	1.55621	2.94081	up	RP5-964N17.1	novel transcript
TC02001229.hg.4	2.93772	1.5547	2.93772	up	CREB1//AC079767.2	cAMP responsive element binding protein 1
TC1200001093.oe.1	2.93764	1.55466	2.93764	up	lnc-RP11-511B23.3.1-7	LNCipedia Identified Transcript - Alternate transcript name(s): l_700_NR_027035
TC02002217.hg.4	2.93207	1.55192	2.93207	up	CKAP2L	cytoskeleton associated protein 2-like
TC12001337.hg.4	2.92664	1.54924	2.92664	up	MANSC4	MANSC domain containing 4
TC1600001192.oe.1	2.92642	1.54914	2.92642	up	lnc-RP11-58C22.1.1-2	NONCODE class 'Linc', External ID: TCONS_00014786//LNCipedia Identified Transcript//gene_id XLOC_011792; transcript_id TCONS_00024471; oId TCONS_00005020; linc_name linc-MON1B-2; tss_id TSS18441; class_code u; gene_name linc-MON1B-2;
TC14001051.hg.4	2.9258	1.54883	2.9258	up	SLC25A21	solute carrier family 25 (mitochondrial oxoadipate carrier), member 21//solute carrier family 25 (mitochondrial oxodicarboxylate carrier), member 21
TC0100002656.oe.1	2.9235	1.5477	2.9235	up	lnc-MIXL1-6	LNCipedia Identified Transcript - Alternate transcript name(s): expReg_chr1_24197_+
TC11001216.hg.4	2.92267	1.54729	2.92267	up	GLB1L3	galactosidase, beta 1-like 3
TC13000081.hg.4	2.92182	1.54687	2.92182	up	RNU6-73P	RNA, U6 small nuclear 73, pseudogene
TC0100004260.oe.1	2.91561	1.5438	2.91561	up	lnc-PPM1J-2	NONCODE class 'Exonic', Ensembl Cross Reference: ENST00000478835 Name: SLC16A1//LNCipedia Identified Transcript
TC01000631.hg.4	2.90859	1.54032	2.90859	up	OSBPL9	oxysterol binding protein-like 9
TC03001684.hg.4	2.90352	1.5378	2.90352	up	CD80	CD80 molecule
TC01006307.hg.4	2.90267	1.53738	2.90267	up	FCGR3A	Fc fragment of IgG, low affinity IIIa, receptor (CD16a)
TC08001159.hg.4	2.90253	1.53731	2.90253	up	ADAM2	ADAM metallopeptidase domain 2
TC19000619.hg.4	2.90251	1.5373	2.90251	up	ZNF234	zinc finger protein 234
TC07001605.hg.4	2.89962	1.53586	2.89962	up	SAMD9	sterile alpha motif domain containing 9
TC08000795.hg.4	2.89828	1.5352	2.89828	up	RP11-10J21.5	novel transcript
TC08001590.hg.4	2.8973	1.53471	2.8973	up	FBXO32	F-box protein 32
TC0X000942.hg.4	2.89414	1.53314	2.89414	up	FTHL17	ferritin, heavy polypeptide-like 17
TC02001615.hg.4	2.89349	1.53281	2.89349	up	MATN3	matrilin 3
TC1200002200.oe.1	2.88528	1.52871	2.88528	up	lnc-KANSL2-1	NONCODE class 'Exonic', Ensembl Cross Reference: ENST00000550457 Name: CCNT1//LNCipedia Identified Transcript
TC02005063.hg.4	2.88366	1.5279	2.88366	up	BAZ2B	bromodomain adjacent to zinc finger domain, 2B
TC01000712.hg.4	2.87981	1.52597	2.87981	up	RP11-5P4.2	putative novel transcript
TC17001124.hg.4	2.87865	1.52539	2.87865	up	PIK3R5	phosphoinositide-3-kinase, regulatory subunit 5
TC02002469.hg.4	2.87567	1.5239	2.87567	up	ITGB6//LOC100505984	uncharacterized LOC100505984//integrin, beta 6
TC09000371.hg.4	2.87567	1.5239	2.87567	up	RP11-15B24.1	putative novel transcript
TC0500001242.oe.1	2.8707	1.5214	2.8707	up	lnc-WNT8A-3	NONCODE class 'Exonic', Ensembl Cross Reference: ENST00000503417 Name: KIF20A//LNCipedia Identified Transcript//NONCODE class 'Exonic', Ensembl Cross Reference: ENST00000511638 Name: KIF20A
TC0X000742.hg.4	2.87029	1.52119	2.87029	up	CSAG2//CSAG3	CSAG family, member 3//CSAG family, member 2
TC1100001023.oe.1	2.86897	1.52053	2.86897	up	lnc-FOLR2-3	LNCipedia Identified Transcript//NONCODE class 'Exonic'
TC01003477.hg.4	2.86883	1.52046	2.86883	up	GPA33	glycoprotein A33 (transmembrane)
TC05001298.hg.4	2.86465	1.51836	2.86465	up	PRKAA1	protein kinase, AMP-activated, alpha 1 catalytic subunit
TC01002128.hg.4	2.8593	1.51566	2.8593	up	RP1-163G9.2	putative novel transcript
TC0X000641.hg.4	2.85532	1.51365	2.85532	up	FAM122C	family with sequence similarity 122C
TC09001342.hg.4	2.85329	1.51263	2.85329	up	ZNF484	zinc finger protein 484
TC03001006.hg.4	2.85071	1.51132	2.85071	up	EIF2B5-IT1	EIF2B5 intronic transcript 1 (non-protein coding)//novel transcript
TC10001293.hg.4	2.84935	1.51063	2.84935	up	RP11-449O16.2	novel transcript
TC09000565.hg.4	2.84325	1.50754	2.84325	up	HSDL2	hydroxysteroid dehydrogenase like 2
TC01003614.hg.4	2.83985	1.50582	2.83985	up	NMNAT2	nicotinamide nucleotide adenylyltransferase 2
TC12001797.hg.4	2.83764	1.50469	2.83764	up	GALNT4//POC1B//POC1B-GALNT4	POC1 centriolar protein homolog B (Chlamydomonas)//POC1 centriolar protein B//polypeptide N-acetylgalactosaminyltransferase 4//POC1B-GALNT4 readthrough
TC01006292.hg.4	2.83665	1.50419	2.83665	up	CFHR4	complement factor H-related 4
TC07000521.hg.4	2.836	1.50386	2.836	up	CROT	carnitine O-octanoyltransferase
TC0100004828.oe.1	2.83557	1.50364	2.83557	up	lnc-RFWD2-7	LNCipedia Identified Transcript//NONCODE class 'Sense No Exonic'
TC0100004654.oe.1	2.83442	1.50305	2.83442	up	lnc-PIGM-2	potassium inwardly-rectifying channel, subfamily J, member 10 [Source:HGNC Symbol;Acc:HGNC:6256]//LNCipedia Identified Transcript - Alternate transcript name(s): OTTHUMT00000060641.1, RP11-226L15.4-001
TC0X001093.hg.4	2.83145	1.50154	2.83145	up	ARHGEF9-IT1	novel transcript//ARHGEF9 intronic transcript 1 (non-protein coding)
TC07000568.hg.4	2.8308	1.50121	2.8308	up	AC004012.1	novel transcript
TC07000075.hg.4	2.82733	1.49944	2.82733	up	C1GALT1	core 1 synthase, glycoprotein-N-acetylgalactosamine 3-beta-galactosyltransferase 1//core 1 synthase, glycoprotein-N-acetylgalactosamine 3-beta-galactosyltransferase, 1
TC10000797.hg.4	2.82631	1.49892	2.82631	up	ADD3	adducin 3 (gamma)
TC0X00001395.oe.1	2.82385	1.49766	2.82385	up	lnc-HUWE1-3	LNCipedia Identified Transcript - Alternate transcript name(s): expReg_chrX_3380_-
TC0100004259.oe.1	2.82332	1.49739	2.82332	up	lnc-PPM1J-1	LNCipedia Identified Transcript//NONCODE class 'Exonic', Ensembl Cross Reference: ENST00000481750 Name: SLC16A1
TC19001812.hg.4	2.82301	1.49724	2.82301	up	ZNF415	zinc finger protein 415
TC12000040.hg.4	2.8199	1.49564	2.8199	up	PRMT8	protein arginine methyltransferase 8
TC08000947.hg.4	2.81966	1.49552	2.81966	up	RP11-10A14.6	novel transcript
TC22000664.hg.4	2.81787	1.49461	2.81787	up	RNF185-AS1//RNF185	RNF185 antisense RNA 1//ring finger protein 185
TC11000907.hg.4	2.81785	1.4946	2.81785	up	CCDC67	coiled-coil domain containing 67
TC07001637.hg.4	2.8151	1.49319	2.8151	up	TMEM130	transmembrane protein 130
TC08001073.hg.4	2.81078	1.49097	2.81078	up	EBF2	early B-cell factor 2
TC05000995.hg.4	2.80857	1.48983	2.80857	up	RP11-843P14.2	novel transcript
TC11001362.hg.4	2.8077	1.48939	2.8077	up	TPP1	tripeptidyl peptidase I
TC04002915.hg.4	2.80679	1.48892	2.80679	up	KLKB1	kallikrein B, plasma (Fletcher factor) 1
TC01003964.hg.4	2.80613	1.48858	2.80613	up	LOC149373//RP5-1097F14.3	novel transcript//uncharacterized LOC149373
TC05001604.hg.4	2.80558	1.4883	2.80558	up	MCTP1	multiple C2 domains, transmembrane 1
TC04002917.hg.4	2.80422	1.4876	2.80422	up	TLR6	toll-like receptor 6
TC15001441.hg.4	2.80242	1.48667	2.80242	up	DMXL2	Dmx-like 2
TC17001128.hg.4	2.80074	1.48581	2.80074	up	RCVRN	recoverin
TC0X001334.hg.4	2.80034	1.4856	2.80034	up	CT47A8//CT47A9//CT47A3//RP6-166C19.7//CT47A6//CT47A10//CT47A11//CT47A7//CT47A2//CT47A1//CT47A4//CT47A12//CT47A5	cancer/testis antigen family 47, member A8//cancer/testis antigen family 47, member A10//cancer/testis antigen family 47, member A1//cancer/testis antigen family 47, member A2//cancer/testis antigen family 47, member A6//cancer/testis antigen family 47, member A5//cancer/testis antigen family 47, member A11//cancer/testis antigen family 47, member A7//cancer/testis antigen family 47, member A9//c…
TC10001673.hg.4	2.80015	1.4855	2.80015	up	DCLRE1A	DNA cross-link repair 1A//DNA cross-link repair 1A (PSO2 homolog, S. cerevisiae)
TC22000861.hg.4	2.79786	1.48433	2.79786	up	SCUBE1	signal peptide, CUB domain, EGF-like 1
TC10000678.hg.4	2.79656	1.48365	2.79656	up	CC2D2B	coiled-coil and C2 domain containing 2B
TC01003138.hg.4	2.792	1.4813	2.792	up	RP11-495P10.6	novel transcript
TC21000062.hg.4	2.79147	1.48103	2.79147	up	AP000475.2//LINC01425	long intergenic non-protein coding RNA 1425//novel transcript
TC09000597.hg.4	2.79103	1.4808	2.79103	up	TRIM32	tripartite motif-containing 32//tripartite motif containing 32
TC1900001002.oe.1	2.79089	1.48072	2.79089	up	lnc-ZNF227-1	NONCODE class 'Linc', External ID: TCONS_00018872//LNCipedia Identified Transcript//NONCODE class 'Linc', External ID: TCONS_00018873//gene_id XLOC_013093; transcript_id TCONS_00027051; oId TCONS_00006488; linc_name linc-ZNF227-1; tss_id TSS20440; class_code u; gene_name linc-ZNF227;//gene_id XLOC_013093; transcript_id TCONS_00027052; oId TCONS_00006489; linc_name linc-ZNF227-1; tss_id TSS20441; …
TC07001417.hg.4	2.78899	1.47974	2.78899	up	LOC650226	ankyrin repeat domain 26 pseudogene
TC12003306.hg.4	2.78728	1.47886	2.78728	up	C12orf55	chromosome 12 open reading frame 55
TC19000404.hg.4	2.78622	1.47831	2.78622	up	RPSAP58//RPSA	ribosomal protein SA//ribosomal protein SA pseudogene 58
TC03000517.hg.4	2.78458	1.47746	2.78458	up	FAM172BP	family with sequence similarity 172, member B pseudogene
TC0500002529.oe.1	2.78398	1.47715	2.78398	up	OTTHUMG00000162703//CTC-498M16.4//lnc-TMEM161B-3//XLOC_004917//NONHSAG040967	NONCODE class 'Linc', External ID: TCONS_00030670 Name: CTC-498M16.4, Ensembl Cross Reference: ENST00000504034 Name: CTC-498M16.4//LNCipedia Identified Transcript - Alternate transcript name(s): CTC-498M16.2-002//LNCipedia Identified Transcript//N/A//gene_id XLOC_004917; transcript_id TCONS_00009719; oId ENST00000504034; linc_name linc-TMEM161B-3; tss_id TSS7901; class_code u; gene_name linc-TMEM…
TC03003387.hg.4	2.78353	1.47692	2.78353	up	PCBP4	poly(rC) binding protein 4
TC22000015.hg.4	2.78167	1.47595	2.78167	up	HSFY1P1	heat shock transcription factor, Y-linked 1 pseudogene 1
TC06000641.hg.4	2.78115	1.47568	2.78115	up	GLYATL3	glycine-N-acyltransferase-like 3
TC05001637.hg.4	2.77957	1.47486	2.77957	up	CTC-293G12.1	novel transcript
TC10000738.hg.4	2.77892	1.47452	2.77892	up	BTRC	beta-transducin repeat containing E3 ubiquitin protein ligase//beta-transducin repeat containing
TC01000943.hg.4	2.77751	1.47379	2.77751	up	SYPL2	synaptophysin-like 2
TC04000132.hg.4	2.77708	1.47357	2.77708	up	HSP90AB2P	heat shock protein 90kDa alpha (cytosolic), class B member 2, pseudogene
TC01000995.hg.4	2.77197	1.47091	2.77197	up	AKR7A2P1	aldo-keto reductase family 7, member A2 pseudogene 1
TC11000621.hg.4	2.77145	1.47064	2.77145	up	SLC22A20	solute carrier family 22, member 20
TC0900001500.oe.1	2.76769	1.46868	2.76769	up	lnc-HAUS6-1	LNCipedia Identified Transcript//NONCODE class 'Exonic', Ensembl Cross Reference: ENST00000475923 Name: PLIN2
TC1700002814.oe.1	2.76667	1.46815	2.76667	up	lnc-PSMD12-2	NONCODE class 'Exonic', Ensembl Cross Reference: ENST00000580963 Name: HELZ//LNCipedia Identified Transcript
TC01002971.hg.4	2.76562	1.4676	2.76562	up	SLC16A4	solute carrier family 16, member 4//solute carrier family 16, member 4 (monocarboxylic acid transporter 5)
TC04001776.hg.4	2.76424	1.46688	2.76424	up	RP11-404J23.1	novel transcript
TC0800000936.oe.1	2.76382	1.46666	2.76382	up	lnc-KB-1507C5.2.1-5	LNCipedia Identified Transcript//NONCODE class 'Antisense'
TC07001054.hg.4	2.76372	1.46661	2.76372	up	UBE3C	ubiquitin protein ligase E3C
TC05001294.hg.4	2.76241	1.46593	2.76241	up	RICTOR	RPTOR independent companion of MTOR, complex 2
TSUnmapped00001778.oe.1	2.76162	1.46552	2.76162	up	lnc-AATF-5	LNCipedia Identified Transcript
TC19000502.hg.4	2.76121	1.4653	2.76121	up	ZNF529//AC092295.4	novel transcript, antisense to ZNF260//zinc finger protein 529
TC03000760.hg.4	2.76033	1.46484	2.76033	up	ZBTB38	zinc finger and BTB domain containing 38
TC12001208.hg.4	2.75923	1.46426	2.75923	up	CLEC2B	C-type lectin domain family 2, member B
TC11000427.hg.4	2.75505	1.46208	2.75505	up	OR4C46	olfactory receptor, family 4, subfamily C, member 46
TC14000086.hg.4	2.74947	1.45915	2.74947	up	RPGRIP1	retinitis pigmentosa GTPase regulator interacting protein 1
TC0700002461.oe.1	2.74848	1.45864	2.74848	up	lnc-PON2-3	NONCODE class 'Exonic', Ensembl Cross Reference: ENST00000498190 Name: PDK4//LNCipedia Identified Transcript
TC11001124.hg.4	2.74762	1.45818	2.74762	up	GRAMD1B	GRAM domain containing 1B
TC12001835.hg.4	2.74715	1.45794	2.74715	up	USP44	ubiquitin specific peptidase 44
TC0200000785.oe.1	2.74543	1.45703	2.74543	up	lnc-DYSF-9	NONCODE class 'Exonic', Ensembl Cross Reference: ENST00000487707 Name: ZNF638//LNCipedia Identified Transcript
TC06001027.hg.4	2.74543	1.45703	2.74543	up	TNFAIP3	tumor necrosis factor, alpha-induced protein 3
TC01002616.hg.4	2.74537	1.457	2.74537	up	PIK3R3//RP11-322N21.2	novel transcript//phosphoinositide-3-kinase, regulatory subunit 3 (gamma)
TC01000987.hg.4	2.74514	1.45688	2.74514	up	RP4-671G15.3//CTTNBP2NL	CTTNBP2 N-terminal like
TC0500000790.oe.1	2.74386	1.45621	2.74386	up	OTTHUMG00000162579//CTD-2331D11.4//lnc-COX7C-8//NONHSAG040926	LNCipedia Identified Transcript - Alternate transcript name(s): CTD-2331D11.4-001//N/A//NONCODE class 'Linc', External ID: TCONS_00030181 Name: CTD-2331D11.4, Ensembl Cross Reference: ENST00000511602 Name: CTD-2331D11.4
TC10001553.hg.4	2.7433	1.45591	2.7433	up	LOC101927104//ENTPD1-AS1	ENTPD1 antisense RNA 1//uncharacterized LOC101927104//novel transcript, antisense to CCNJ, CC2D2B, C10orf131 and ENTPD1
TC0200003451.oe.1	2.74227	1.45537	2.74227	up	lnc-REG1B-8	LNCipedia Identified Transcript - Alternate transcript name(s): NONHSAT071827
TC05001365.hg.4	2.74195	1.4552	2.74195	up	SLC38A9	solute carrier family 38, member 9
TC03001572.hg.4	2.74069	1.45454	2.74069	up	RP11-47P18.1	putative novel transcript
TC0600003196.oe.1	2.73984	1.45409	2.73984	up	lnc-NUP43-2	LNCipedia Identified Transcript - Alternate transcript name(s): expReg_chr6_11218_-
TC14001132.hg.4	2.73952	1.45392	2.73952	up	FRMD6-AS2	FRMD6 antisense RNA 2
TC18000195.hg.4	2.73952	1.45392	2.73952	up	ONECUT2	one cut homeobox 2
TC1000001077.oe.1	2.73569	1.45191	2.73569	up	lnc-DPCD-6	LNCipedia Identified Transcript - Alternate transcript name(s): uc_307_+
TC01003267.hg.4	2.72588	1.44672	2.72588	up	S100A3	S100 calcium binding protein A3
TC10001070.hg.4	2.72582	1.44669	2.72582	up	CUBN	cubilin (intrinsic factor-cobalamin receptor)
TC17000666.hg.4	2.722	1.44467	2.722	up	RP1-117B12.4	novel transcript, antisense to LRRC59
TC08000701.hg.4	2.72193	1.44463	2.72193	up	MTBP	Mdm2, transformed 3T3 cell double minute 2, p53 binding protein (mouse) binding protein, 104kDa//MDM2 binding protein
TC04001250.hg.4	2.72148	1.44439	2.72148	up	UBA6	ubiquitin-like modifier activating enzyme 6
TC1700001421.oe.1	2.72097	1.44412	2.72097	up	lnc-SEPT9-5	LNCipedia Identified Transcript - Alternate transcript name(s): ucscGeneNc_uc002jxf_1
TC04000661.hg.4	2.72037	1.4438	2.72037	up	RP11-614F17.2//LOC101927305	uncharacterized LOC101927305//novel transcript
TC0900000199.oe.1	2.72014	1.44368	2.72014	up	lnc-DMRTA1-12	LNCipedia Identified Transcript//NONCODE class 'Linc', PubMed Identifer: PMID:23818866 FPKM1_group_32818_transcr
TC15001506.hg.4	2.71952	1.44335	2.71952	up	NARG2//ICE2	interactor of little elongator complex ELL subunit 2//NMDA receptor regulated 2
TC1800001071.oe.1	2.71744	1.44225	2.71744	up	RP11-95O2.1//NONHSAG023715//lnc-CELF4-9	LNCipedia Identified Transcript//N/A//NONCODE class 'Linc', External ID: TCONS_00018152 Name: RP11-95O2.1, Ensembl Cross Reference: ENST00000589715 Name: RP11-95O2.1
TC11001893.hg.4	2.71667	1.44184	2.71667	up	PLA2G16	phospholipase A2, group XVI
TC03003398.hg.4	2.71024	1.43842	2.71024	up	IFT80	intraflagellar transport 80 homolog (Chlamydomonas)
TC11000754.hg.4	2.70685	1.43662	2.70685	up	FOLR1	folate receptor 1 (adult)
TC0600000389.oe.1	2.70664	1.4365	2.70664	up	lnc-HDGFL1-8	NONCODE class 'Linc', External ID: TCONS_00032901//LNCipedia Identified Transcript
TC0700001252.oe.1	2.70127	1.43364	2.70127	up	NONHSAG048755//RP11-274B21.9//lnc-FAM71F2-4	LNCipedia Identified Transcript//NONCODE class 'Linc', Ensembl Cross Reference: ENST00000605007 Name: RP11-274B21.9//N/A
TC02002645.hg.4	2.69858	1.4322	2.69858	up	ANKRD44	ankyrin repeat domain 44
TC08000213.hg.4	2.69847	1.43214	2.69847	up	ESCO2	establishment of cohesion 1 homolog 2 (S. cerevisiae)//establishment of sister chromatid cohesion N-acetyltransferase 2
TC0700000152.oe.1	2.69797	1.43188	2.69797	up	lnc-SCIN-3	LNCipedia Identified Transcript - Alternate transcript name(s): l_3363_chr7:12529385-12547552_testes//LNCipedia Identified Transcript//NONCODE class 'Linc', Ensembl Cross Reference: ENST00000453438 Name: AC013470.8
TC15001782.hg.4	2.69258	1.42899	2.69258	up	GOLGA6L5P	golgin A6 family-like 5, pseudogene
TC01001513.hg.4	2.68724	1.42613	2.68724	up	KLHL20	kelch-like family member 20//kelch-like 20 (Drosophila)
TC04000542.hg.4	2.68722	1.42611	2.68722	up	TET2	tet oncogene family member 2//tet methylcytosine dioxygenase 2
TC0X000674.hg.4	2.68544	1.42516	2.68544	up	SNURFL	SNRPN upstream reading frame-like
TC05001499.hg.4	2.68243	1.42354	2.68243	up	RP11-466P24.6	novel transcript
TC21000128.hg.4	2.67695	1.42059	2.67695	up	IFNAR1	interferon (alpha, beta and omega) receptor 1
TC0500001061.oe.1	2.67535	1.41973	2.67535	up	lnc-FAM170A-2	LNCipedia Identified Transcript - Alternate transcript name(s): l_3004_chr5:119198853-119375297_testes
TC12001554.hg.4	2.67155	1.41768	2.67155	up	CALCOCO1	calcium binding and coiled-coil domain 1
TC06002124.hg.4	2.66955	1.4166	2.66955	up	SLC2A12	solute carrier family 2 (facilitated glucose transporter), member 12
TC0100000510.oe.1	2.66686	1.41514	2.66686	up	lnc-OPRD1-2	LNCipedia Identified Transcript - Alternate transcript name(s): expReg_chr1_4502_+
TC01000530.hg.4	2.66585	1.41459	2.66585	up	RP5-994D16.3	novel transcript
TC0600002668.oe.1	2.66507	1.41418	2.66507	up	lnc-RP11-257K9.7.1-2	LNCipedia Identified Transcript - Alternate transcript name(s): ENST00000429215, KCNQ5-AS2-001, OTTHUMT00000316068.1//NONCODE class 'Antisense', External ID: TCONS_00032685
TC14000979.hg.4	2.66467	1.41395	2.66467	up	CMA1	chymase 1, mast cell
TC0600002814.oe.1	2.66149	1.41223	2.66149	up	lnc-MMS22L-3	LNCipedia Identified Transcript - Alternate transcript name(s): NONHSAT114098
TC01001320.hg.4	2.66078	1.41185	2.66078	up	RP11-139I14.2	novel transcript
TC1500000595.oe.1	2.65938	1.41109	2.65938	up	lnc-KBTBD13-2	LNCipedia Identified Transcript - Alternate transcript name(s): uc_389_+
TC04001269.hg.4	2.65908	1.41093	2.65908	up	CSN2	casein beta
TC0500002221.oe.1	2.65864	1.41069	2.65864	up	lnc-ANKRD55-4	LNCipedia Identified Transcript//NONCODE class 'Exonic', Ensembl Cross Reference: ENST00000506241 Name: IL6ST
TC18000477.hg.4	2.65781	1.41024	2.65781	up	PSTPIP2	proline-serine-threonine phosphatase interacting protein 2
TC22001465.hg.4	2.6554	1.40893	2.6554	up	TRIOBP	TRIO and F-actin binding protein
TC1100001921.oe.1	2.6528	1.40752	2.6528	up	lnc-BTBD10-7	NONCODE Identified Transcript, External ID: TCONS_00006319//LNCipedia Identified Transcript//NONCODE class 'Linc'
TC02002670.hg.4	2.65172	1.40693	2.65172	up	FAM126B	family with sequence similarity 126, member B
TC03001041.hg.4	2.6492	1.40556	2.6492	up	TPRG1	tumor protein p63 regulated 1
TC1700000593.oe.1	2.64872	1.40529	2.64872	up	lnc-RHOT1-1//NONHSAG021464//CTD-2095E4.5	LNCipedia Identified Transcript - Alternate transcript name(s): FPKM1_group_12603_transcript_1//NONCODE class 'Linc', PubMed Identifer: PMID:23818866 FPKM1_group_12603_transcr//N/A
TC1600001732.oe.1	2.64807	1.40494	2.64807	up	lnc-PARN-13	LNCipedia Identified Transcript - Alternate transcript name(s): l_1276_chr16:14010789-14014762_colon
TC06001332.hg.4	2.64778	1.40479	2.64778	up	CMAH//CMAHP	cytidine monophospho-N-acetylneuraminic acid hydroxylase, pseudogene
TC0X00000126.oe.1	2.6475	1.40463	2.6475	up	lnc-YY2-1	LNCipedia Identified Transcript//NONCODE class 'Exonic'
TC1500000161.oe.1	2.64681	1.40425	2.64681	up	lnc-ARHGAP11A-1//NONHSAG016456//OTTHUMG00000175402//RP11-1000B6.5	NONCODE class 'Linc', External ID: TCONS_00011834 Name: RP11-1000B6.5, Ensembl Cross Reference: ENST00000500941 Name: RP11-1000B6.5//N/A//LNCipedia Identified Transcript - Alternate transcript name(s): RP11-1000B6.5-001
TC02000337.hg.4	2.64562	1.40361	2.64562	up	AC007179.1	novel transcript
TC10000880.hg.4	2.64531	1.40344	2.64531	up	RP11-78A18.2	novel transcript
TC06002212.hg.4	2.64379	1.40261	2.64379	up	RP1-12G14.7	putative novel transcript
TC04001767.hg.4	2.64303	1.40219	2.64303	up	RP11-487E13.1	novel protein
TC13000508.hg.4	2.64207	1.40167	2.64207	up	RNU6-70P	RNA, U6 small nuclear 70, pseudogene
TC16000674.hg.4	2.64158	1.4014	2.64158	up	MAP1LC3B	microtubule-associated protein 1 light chain 3 beta
TC2000001023.oe.1	2.64028	1.40069	2.64028	up	lnc-FAM182B-10	LNCipedia Identified Transcript - Alternate transcript name(s): NONHSAT079203
TC07000688.hg.4	2.63957	1.4003	2.63957	up	PRKAR2B	protein kinase, cAMP-dependent, regulatory, type II, beta
TC19000422.hg.4	2.63889	1.39993	2.63889	up	THEG5	testis highly expressed protein 5
TC03002141.hg.4	2.6388	1.39988	2.6388	up	ACAP2	ArfGAP with coiled-coil, ankyrin repeat and PH domains 2
TC1100001830.oe.1	2.63853	1.39974	2.63853	up	lnc-DCHS1-1	NONCODE class 'Exonic', Ensembl Cross Reference: ENST00000530040 Name: TPP1//LNCipedia Identified Transcript//NONCODE class 'Exonic', Ensembl Cross Reference: ENST00000534644 Name: TPP1//NONCODE class 'Exonic', Ensembl Cross Reference: ENST00000524903 Name: TPP1//NONCODE class 'Exonic', Ensembl Cross Reference: ENST00000528917 Name: TPP1
TC02001627.hg.4	2.63831	1.39961	2.63831	up	C2orf43	chromosome 2 open reading frame 43
TC2000000656.oe.1	2.63642	1.39858	2.63642	up	lnc-C20orf177-1	LNCipedia Identified Transcript - Alternate transcript name(s): NONHSAT080629
TC0500000266.oe.1	2.63568	1.39817	2.63568	up	lnc-PRDM9-5	LNCipedia Identified Transcript//NONCODE class 'Linc', Ensembl Cross Reference: ENST00000512356 Name: CTD-2351A8.1
TC01002845.hg.4	2.63552	1.39809	2.63552	up	GBP3	guanylate binding protein 3
TC15001270.hg.4	2.63189	1.3961	2.63189	up	TTBK2	tau tubulin kinase 2
TC13000302.hg.4	2.6287	1.39435	2.6287	up	RBM26-AS1	RBM26 antisense RNA 1//novel transcript, antisense to RBM26
TC10000390.hg.4	2.62863	1.39431	2.62863	up	RP11-170M17.1	novel transcript
TC1200000251.oe.1	2.62757	1.39373	2.62757	up	lnc-DDX47-2	NONCODE class 'Exonic', Ensembl Cross Reference: ENST00000542056 Name: GPRC5A//LNCipedia Identified Transcript
TC03001867.hg.4	2.62752	1.3937	2.62752	up	PLSCR4	phospholipid scramblase 4
TC03000867.hg.4	2.62703	1.39343	2.62703	up	LOC100287290//MFSD1//RP11-379F4.4	cytokine receptor CRL2//major facilitator superfamily domain containing 1//novel transcript, antisense to RARRES1
TC03001631.hg.4	2.62685	1.39333	2.62685	up	MYH15	myosin, heavy chain 15
TC01000881.hg.4	2.62281	1.39112	2.62281	up	RP11-147C23.1	novel transcript
TC0X001248.hg.4	2.62263	1.39101	2.62263	up	DPPA3P1	developmental pluripotency associated 3 pseudogene 1
TC02002690.hg.4	2.61943	1.38925	2.61943	up	AC009498.1	putative novel transcript
TC12000847.hg.4	2.61716	1.388	2.61716	up	MYO1H	myosin IH
TC02004924.hg.4	2.61669	1.38774	2.61669	up	C2orf42	chromosome 2 open reading frame 42
TC0200001270.oe.1	2.61665	1.38772	2.61665	up	lnc-IL36RN-2	LNCipedia Identified Transcript - Alternate transcript name(s): l_1927_chr2:113799151-113802812_thyroid
TC21000502.hg.4	2.61526	1.38696	2.61526	up	AP001631.9	putative novel transcript
TC06000066.hg.4	2.61506	1.38684	2.61506	up	HULC	hepatocellular carcinoma up-regulated long non-coding RNA//highly up-regulated in liver cancer (non-protein coding)
TC0100002243.oe.1	2.61415	1.38634	2.61415	up	lnc-RGS18-2	gene_id XLOC_000506; transcript_id TCONS_00000359; oId ENST00000434983; linc_name linc-RGS18-2; tss_id TSS791; class_code .; gene_name linc-RGS18-2;//NONCODE class 'Linc', External ID: TCONS_00000500 Name: RP11-309H21.2, Ensembl Cross Reference: ENST00000434983 Name: RP11-309H21.2//N/A//LNCipedia Identified Transcript - Alternate transcript name(s): RP11-309H21.2-001
TC14_GL000009v2_random00000010.oe.1	2.61346	1.38596	2.61346	up	lnc-PPIAL4G-14	LNCipedia Identified Transcript - Alternate transcript name(s): ucscGeneNc_uc001els_1
TC2200000442.oe.1	2.61337	1.38591	2.61337	up	lnc-APOL1-10	LNCipedia Identified Transcript - Alternate transcript name(s): FPKM1_group_20516_transcript_2//NONCODE class 'Linc', PubMed Identifer: PMID:23818866 FPKM1_group_20516_transcr
TC2200000034.oe.1	2.61253	1.38544	2.61253	up	lnc-AC006946.15.1-3	LNCipedia Identified Transcript - Alternate transcript name(s): FPKM1_group_20254_transcript_2//NONCODE class 'Linc', PubMed Identifer: PMID:23818866 FPKM1_group_20254_transcr
TC05001403.hg.4	2.61173	1.38501	2.61173	up	RP11-158J3.2	novel transcript, sense overlapping HTR1A
TC0X000875.hg.4	2.61122	1.38472	2.61122	up	PIGA	phosphatidylinositol glycan anchor biosynthesis, class A
TC0300002507.oe.1	2.61027	1.3842	2.61027	up	lnc-LMOD3-1	LNCipedia Identified Transcript//NONCODE class 'Exonic', Ensembl Cross Reference: ENST00000487751 Name: FRMD4B//NONCODE class 'Exonic', Ensembl Cross Reference: ENST00000497475 Name: FRMD4B
TC02000157.hg.4	2.60723	1.38252	2.60723	up	MAPRE3	microtubule-associated protein, RP/EB family, member 3
TC1500001855.oe.1	2.60572	1.38168	2.60572	up	RP11-1007O24.2//NONHSAG017352//lnc-HEXA-2//OTTHUMG00000173048	LNCipedia Identified Transcript//NONCODE class 'Linc'//NONCODE Identified Transcript, External ID: TCONS_00012364 Name: RP11-1007O24.2, Ensembl Cross Reference: ENST00000568345 Name: RP11-1007O24.2//N/A//LNCipedia Identified Transcript - Alternate transcript name(s): RP11-1007O24.2-001
TC12001341.hg.4	2.6016	1.3794	2.6016	up	PTHLH	parathyroid hormone-like hormone
TC0X000424.hg.4	2.60053	1.37881	2.60053	up	ATP7A	ATPase, Cu++ transporting, alpha polypeptide
TC03000466.hg.4	2.59996	1.37849	2.59996	up	C3orf38	chromosome 3 open reading frame 38
TC04001194.hg.4	2.59868	1.37778	2.59868	up	SGCB	sarcoglycan, beta (43kDa dystrophin-associated glycoprotein)
TC04000327.hg.4	2.59854	1.3777	2.59854	up	CEP135	centrosomal protein 135kDa
TC17000660.hg.4	2.59773	1.37725	2.59773	up	RP11-893F2.5	novel transcript
TC03001699.hg.4	2.59628	1.37645	2.59628	up	IQCB1	IQ motif containing B1
TC17000350.hg.4	2.59514	1.37581	2.59514	up	GOSR1	golgi SNAP receptor complex member 1
TC12000810.hg.4	2.59499	1.37573	2.59499	up	TXNRD1	thioredoxin reductase 1
TC03000190.hg.4	2.59443	1.37542	2.59443	up	SLC22A14	solute carrier family 22, member 14
TC20000631.hg.4	2.59296	1.3746	2.59296	up	RP11-102J14.1	putative novel transcript
TC04000100.hg.4	2.59112	1.37358	2.59112	up	USP17L19	ubiquitin specific peptidase 17-like family member 19
TC03001830.hg.4	2.59009	1.373	2.59009	up	PRR23C//RP11-306L14.2	novel protein//proline rich 23C
TC08000264.hg.4	2.58848	1.3721	2.58848	up	RP1-84O15.2	novel transcript
TC1400000806.oe.1	2.58822	1.37196	2.58822	up	lnc-RP11-33N16.1.1-8	LNCipedia Identified Transcript - Alternate transcript name(s): FPKM1_group_9429_transcript_1//NONCODE class 'Linc', PubMed Identifer: PMID:23818866 FPKM1_group_9429_transcri
TC1000001621.oe.1	2.58752	1.37157	2.58752	up	lnc-TRDMT1-4	NONCODE class 'Sense No Exonic', External ID: TCONS_00004311//LNCipedia Identified Transcript
TC01002935.hg.4	2.58682	1.37118	2.58682	up	AMY1C//AMY1B//AMY1A	amylase, alpha 1B (salivary)//amylase, alpha 1C (salivary)//amylase, alpha 1A (salivary)
TC03000021.hg.4	2.58627	1.37087	2.58627	up	AC069277.2	novel transcript
TC1200000636.oe.1	2.58487	1.37009	2.58487	up	lnc-SCN8A-5	NONCODE class 'Exonic', Ensembl Cross Reference: ENST00000548616 Name: SLC4A8//LNCipedia Identified Transcript
TC0200002339.oe.1	2.58474	1.37002	2.58474	up	lnc-WDR69-3	NONCODE class 'Exonic', Ensembl Cross Reference: ENST00000473642 Name: CCL20//NONCODE class 'Exonic', Ensembl Cross Reference: ENST00000489160 Name: CCL20//LNCipedia Identified Transcript
TC0100004834.oe.1	2.58442	1.36984	2.58442	up	lnc-SEC16B.1-6	LNCipedia Identified Transcript - Alternate transcript name(s): NONHSAT007815
TC03001543.hg.4	2.5843	1.36977	2.5843	up	RP11-231I13.2	novel transcript
TC08000170.hg.4	2.58148	1.3682	2.58148	up	SLC39A14	solute carrier family 39 (zinc transporter), member 14
TC0X00001560.oe.1	2.57992	1.36732	2.57992	up	lnc-CHM-5	LNCipedia Identified Transcript//NONCODE class 'Antisense', Ensembl Cross Reference: ENST00000603834 Name: RP11-345E19.2
TC01001954.hg.4	2.57896	1.36679	2.57896	up	LGALS8	lectin, galactoside-binding, soluble, 8
TC02001695.hg.4	2.57877	1.36668	2.57877	up	RBKS	ribokinase
TC19001259.hg.4	2.57623	1.36526	2.57623	up	OR10H1	olfactory receptor, family 10, subfamily H, member 1
TC03002084.hg.4	2.57615	1.36522	2.57615	up	TBCCD1	TBCC domain containing 1
TC15000774.hg.4	2.57552	1.36486	2.57552	up	GOLGA6L5P//GOLGA6L10//GOLGA6L9//GOLGA6L17P//GOLGA6L4//GOLGA6L3	golgin A6 family-like 4//golgin A6 family-like 9//golgin A6 family-like 3//golgin A6 family-like 17, pseudogene//golgin A6 family-like 5, pseudogene//golgin A6 family-like 10
TC11001468.hg.4	2.5748	1.36446	2.5748	up	UEVLD	UEV and lactate/malate dehyrogenase domains
TC0100004341.oe.1	2.57268	1.36327	2.57268	up	lnc-NOTCH2-3	LNCipedia Identified Transcript - Alternate transcript name(s): expReg_chr1_13425_-
TC0100003900.oe.1	2.57239	1.36311	2.57239	up	lnc-LRRC40-5	LNCipedia Identified Transcript//NONCODE class 'Exonic', Ensembl Cross Reference: ENST00000498735 Name: ANKRD13C
TC22000585.hg.4	2.5721	1.36295	2.5721	up	GGT5	gamma-glutamyltransferase 5
TC19001142.hg.4	2.57113	1.3624	2.57113	up	OR7G1	olfactory receptor, family 7, subfamily G, member 1
TC18000142.hg.4	2.56983	1.36167	2.56983	up	MAPRE2	microtubule-associated protein, RP/EB family, member 2
TC03000364.hg.4	2.56816	1.36073	2.56816	up	SPATA12	spermatogenesis associated 12
TC11001321.hg.4	2.56727	1.36023	2.56727	up	OR51A2	olfactory receptor, family 51, subfamily A, member 2
TC11001246.hg.4	2.567	1.36008	2.567	up	CEND1	cell cycle exit and neuronal differentiation 1
TC0400001026.oe.1	2.56648	1.35979	2.56648	up	lnc-PCDH10-5	LNCipedia Identified Transcript//gene_id XLOC_003694; transcript_id TCONS_00008256; oId TCONS_00010375; linc_name linc-CCRN4L-17; tss_id TSS5958; class_code u; gene_name linc-CCRN4L-17;//NONCODE class 'Linc', External ID: TCONS_00029423
TC0500000558.oe.1	2.56547	1.35922	2.56547	up	lnc-NLN-3	NONCODE class 'Exonic', Ensembl Cross Reference: ENST00000507490 Name: ERBB2IP//LNCipedia Identified Transcript
TC0200000300.oe.1	2.5625	1.35755	2.5625	up	lnc-TMEM214-1	NONCODE class 'Exonic', Ensembl Cross Reference: ENST00000491354 Name: MAPRE3//LNCipedia Identified Transcript
TC06002282.hg.4	2.56248	1.35754	2.56248	up	---	---
TC06001690.hg.4	2.56166	1.35708	2.56166	up	BTBD9	BTB (POZ) domain containing 9
TC08000830.hg.4	2.55893	1.35554	2.55893	up	ZNF707//LOC101928160	uncharacterized LOC101928160//zinc finger protein 707
TC08001165.hg.4	2.55883	1.35548	2.55883	up	RP11-465K16.1	putative novel transcript
TC04001215.hg.4	2.55837	1.35522	2.55837	up	PDCL2	phosducin-like 2
TC10001466.hg.4	2.55775	1.35487	2.55775	up	RP11-202D18.2//NRG3-AS1	novel transcript//NRG3 antisense RNA 1
TC01003975.hg.4	2.55659	1.35422	2.55659	up	LOC101927683//RP11-66A2.2	uncharacterized LOC101927683//novel transcript
TC15000431.hg.4	2.55648	1.35416	2.55648	up	C15orf65	chromosome 15 open reading frame 65
TC16001308.hg.4	2.55496	1.3533	2.55496	up	HSDL1	hydroxysteroid dehydrogenase like 1
TC02002455.hg.4	2.5533	1.35236	2.5533	up	ACVR1	activin A receptor, type I
TC20000424.hg.4	2.55289	1.35213	2.55289	up	DOK5	docking protein 5
TC1400001638.oe.1	2.55217	1.35173	2.55217	up	lnc-ZFP36L1-2//NONHSAG015303//OTTHUMG00000171759//CTD-2325P2.3	LNCipedia Identified Transcript//NONCODE Identified Transcript, External ID: TCONS_00010889 Name: CTD-2325P2.3, Ensembl Cross Reference: ENST00000556919 Name: CTD-2325P2.3//NONCODE class 'Linc'//N/A//LNCipedia Identified Transcript - Alternate transcript name(s): CTD-2325P2.3-001
TC0X000246.hg.4	2.55212	1.3517	2.55212	up	SSX6	synovial sarcoma, X breakpoint 6 (pseudogene)
TC08001551.hg.4	2.55162	1.35141	2.55162	up	SAMD12	sterile alpha motif domain containing 12
TC03000561.hg.4	2.55125	1.3512	2.55125	up	PVRL3	poliovirus receptor-related 3
TC10000813.hg.4	2.55079	1.35095	2.55079	up	ACSL5	acyl-CoA synthetase long-chain family member 5
TC1800001172.oe.1	2.55072	1.35091	2.55072	up	lnc-MRO-1	NONCODE class 'Linc', PubMed Identifer: PMID:23818866 FPKM1_group_13999_transcr//LNCipedia Identified Transcript - Alternate transcript name(s): FPKM1_group_13999_transcript_1
TC06001276.hg.4	2.5394	1.34449	2.5394	up	RP11-456H18.1	novel transcript
TC17000767.hg.4	2.53867	1.34407	2.53867	up	KCNH6	potassium voltage-gated channel, subfamily H (eag-related), member 6
TC11001755.hg.4	2.53817	1.34379	2.53817	up	OR4C5	olfactory receptor, family 4, subfamily C, member 5
TC1100001425.oe.1	2.53758	1.34345	2.53758	up	AP000462.1//OTTHUMG00000168236//NONHSAG009678//lnc-FAM55B-4	N/A//NONCODE class 'Antisense', External ID: TCONS_00005573 Name: AP000462.1, Ensembl Cross Reference: ENST00000540545 Name: AP000462.1//NONCODE class 'Antisense', External ID: TCONS_00005571 Name: AP000462.1, Ensembl Cross Reference: ENST00000543182 Name: AP000462.1//LNCipedia Identified Transcript - Alternate transcript name(s): AP000462.1-001//LNCipedia Identified Transcript - Alternate transc…
TC07001607.hg.4	2.53648	1.34283	2.53648	up	HEPACAM2	HEPACAM family member 2
TC07003342.hg.4	2.53557	1.34231	2.53557	up	FSCN3	fascin actin-bundling protein 3, testicular//fascin homolog 3, actin-bundling protein, testicular (Strongylocentrotus purpuratus)
TC0100002049.oe.1	2.5341	1.34147	2.5341	up	lnc-METTL13-1//NONHSAG003466//OTTHUMG00000046154//DNM3-IT1	LNCipedia Identified Transcript - Alternate transcript name(s): DNM3-IT1-001//NONCODE class 'Sense No Exonic', External ID: TCONS_00000459 Name: DNM3-IT1, Ensembl Cross Reference: ENST00000450800 Name: DNM3-IT1//DNM3 intronic transcript 1 (non-protein coding) [Source:HGNC Symbol;Acc:HGNC:41494]
TC11002235.hg.4	2.53379	1.3413	2.53379	up	MMP3	matrix metallopeptidase 3 (stromelysin 1, progelatinase)
TC12000136.hg.4	2.53363	1.34121	2.53363	up	A2ML1	alpha-2-macroglobulin-like 1
TC01003210.hg.4	2.53191	1.34022	2.53191	up	CTSS	cathepsin S
TC07001941.hg.4	2.53167	1.34009	2.53167	up	TRBV6-9	T cell receptor beta variable 6-9
TC03000907.hg.4	2.53145	1.33997	2.53145	up	LRRIQ4	leucine-rich repeats and IQ motif containing 4
TC15001289.hg.4	2.53072	1.33955	2.53072	up	FRMD5	FERM domain containing 5
TC10001195.hg.4	2.52975	1.33899	2.52975	up	ZNF33B	zinc finger protein 33B
TC1200001746.oe.1	2.52953	1.33887	2.52953	up	lnc-C12orf4-1	NONCODE class 'Exonic', Ensembl Cross Reference: ENST00000535030 Name: C12orf4//LNCipedia Identified Transcript
TSUnmapped00001428.oe.1	2.5286	1.33834	2.5286	up	lnc-BHMT2-1	LNCipedia Identified Transcript
TC0200001673.oe.1	2.52743	1.33767	2.52743	up	lnc-TANC1-3	NONCODE class 'Exonic', Ensembl Cross Reference: ENST00000473749 Name: 7-Mar//LNCipedia Identified Transcript
TC20000372.hg.4	2.52465	1.33608	2.52465	up	NCOA3	nuclear receptor coactivator 3
TC13000112.hg.4	2.5245	1.336	2.5245	up	PDS5B	PDS5, regulator of cohesion maintenance, homolog B (S. cerevisiae)
TSUnmapped00001875.oe.1	2.52211	1.33463	2.52211	up	lnc-BHMT2-1	LNCipedia Identified Transcript
TC0200000666.oe.1	2.5216	1.33434	2.5216	up	lnc-OTX1-2	NONCODE class 'Linc', Ensembl Cross Reference: ENST00000605001 Name: RP11-511I11.2//LNCipedia Identified Transcript
TC14001029.hg.4	2.52158	1.33433	2.52158	up	CFL2	cofilin 2 (muscle)
TC0X001539.hg.4	2.52147	1.33427	2.52147	up	CTAG1B//CTAG1A	cancer/testis antigen 1A//cancer/testis antigen 1B
TC08000515.hg.4	2.52015	1.33351	2.52015	up	RP11-172E10.1	putative novel transcript
TC03001997.hg.4	2.51915	1.33294	2.51915	up	SLC2A2	solute carrier family 2 (facilitated glucose transporter), member 2
TC22000342.hg.4	2.5184	1.33251	2.5184	up	MEI1	meiosis inhibitor 1
TC0100003167.oe.1	2.51839	1.3325	2.51839	up	lnc-ZBTB17-2	gene_id XLOC_000721; transcript_id TCONS_00001406; oId TCONS_00000690; linc_name linc-AGMAT-3; tss_id TSS1107; class_code u; gene_name linc-AGMAT-3;//LNCipedia Identified Transcript//NONCODE Identified Transcript, External ID: TCONS_00002501//NONCODE class 'Linc'
TC0X000242.hg.4	2.51826	1.33243	2.51826	up	ZNF81	zinc finger protein 81
TC06000779.hg.4	2.51708	1.33175	2.51708	up	NT5E	5'-nucleotidase, ecto (CD73)//5-nucleotidase, ecto (CD73)
TC06000963.hg.4	2.51608	1.33118	2.51608	up	HINT3	histidine triad nucleotide binding protein 3
TC0X002330.hg.4	2.51495	1.33053	2.51495	up	PRAF2	PRA1 domain family, member 2
TC09001104.hg.4	2.51483	1.33046	2.51483	up	ZNF658B	zinc finger protein 658B, pseudogene
TC06002185.hg.4	2.51354	1.32972	2.51354	up	RP1-45I4.2	putative novel transcript
TC15000327.hg.4	2.51049	1.32797	2.51049	up	ADAL	adenosine deaminase-like
TC19002649.hg.4	2.51011	1.32775	2.51011	up	ZNF701	zinc finger protein 701
TC01002329.hg.4	2.50866	1.32692	2.50866	up	LOC101928043//RP1-224A6.3	uncharacterized LOC101928043//novel transcript
TC06000584.hg.4	2.50862	1.32689	2.50862	up	KIAA0240//GLTSCR1L	GLTSCR1-like//KIAA0240
TC1000000329.oe.1	2.50693	1.32592	2.50693	up	lnc-LYZL1-10	LNCipedia Identified Transcript - Alternate transcript name(s): ucscGeneNc_uc001iur_1
TC0200003707.oe.1	2.50674	1.32581	2.50674	up	lnc-RNF149-3	NONCODE class 'Linc', Ensembl Cross Reference: ENST00000485752 Name: RNF149//LNCipedia Identified Transcript
TC11001932.hg.4	2.50663	1.32575	2.50663	up	SLC25A45	solute carrier family 25, member 45
TC01002847.hg.4	2.5061	1.32544	2.5061	up	GBP1	guanylate binding protein 1, interferon-inducible
TC17000103.hg.4	2.5057	1.32521	2.5057	up	CD68	CD68 molecule
TC01006271.hg.4	2.50568	1.3252	2.50568	up	DNAJB4	DnaJ (Hsp40) homolog, subfamily B, member 4
TC07002026.hg.4	2.50567	1.3252	2.50567	up	RP11-148K1.10	novel transcript
TSUnmapped00000174.oe.1	2.5023	1.32325	2.5023	up	lnc-AL358813.2-4	LNCipedia Identified Transcript
TC0200000643.oe.1	2.50215	1.32317	2.50215	up	RP11-493E12.2//lnc-AHSA2-2	LNCipedia Identified Transcript//N/A
TC11001806.hg.4	2.50151	1.3228	2.50151	up	OR5B17	olfactory receptor, family 5, subfamily B, member 17
TC21000287.hg.4	2.49985	1.32184	2.49985	up	AF127936.7	novel transcript
TC17001711.hg.4	2.49905	1.32138	2.49905	up	MMD	monocyte to macrophage differentiation-associated
TC07001194.hg.4	2.4967	1.32002	2.4967	up	IGF2BP3	insulin-like growth factor 2 mRNA binding protein 3
TC0100000895.oe.1	2.49638	1.31984	2.49638	up	lnc-OSBPL9-4//RP4-657D16.6	LNCipedia Identified Transcript//N/A
TC0100005081.oe.1	2.49585	1.31953	2.49585	up	lnc-AVPR1B-2	LNCipedia Identified Transcript//NONCODE class 'Exonic', Ensembl Cross Reference: ENST00000486757 Name: CTSE
TC07001122.hg.4	2.49486	1.31896	2.49486	up	RNF216-IT1	RNF216 intronic transcript 1 (non-protein coding)//putative novel transcript
TC2100000815.oe.1	2.49447	1.31874	2.49447	up	lnc-KCNJ6-2	LNCipedia Identified Transcript - Alternate transcript name(s): NONHSAT082068
TC0800000984.oe.1	2.49427	1.31862	2.49427	up	lnc-PKHD1L1-1	LNCipedia Identified Transcript//NONCODE class 'Exonic', Ensembl Cross Reference: ENST00000529502 Name: EBAG9
TSUnmapped00001425.oe.1	2.49391	1.31841	2.49391	up	lnc-BHMT2-1	LNCipedia Identified Transcript
TC0100005535.oe.1	2.49296	1.31786	2.49296	up	lnc-HNRNPU-2	NONCODE class 'Linc', External ID: TCONS_00002799//LNCipedia Identified Transcript//gene_id XLOC_001289; transcript_id TCONS_00001900; oId TCONS_00001228; linc_name linc-ADSS-1; tss_id TSS1986; class_code u; gene_name linc-ADSS;
TC10000121.hg.4	2.49268	1.3177	2.49268	up	RP11-461K13.1	novel transcript
TC12000347.hg.4	2.49235	1.31751	2.49235	up	CCDC184	coiled-coil domain containing 184
TC04002912.hg.4	2.49146	1.31699	2.49146	up	MOB1B	MOB kinase activator 1B
TC0700001069.oe.1	2.4907	1.31655	2.4907	up	lnc-LHFPL3-5	NONCODE class 'Exonic', Ensembl Cross Reference: ENST00000468607 Name: KMT2E//LNCipedia Identified Transcript
TC1900000869.oe.1	2.48943	1.31581	2.48943	up	lnc-PSMD8-2	LNCipedia Identified Transcript//NONCODE class 'Exonic', Ensembl Cross Reference: ENST00000590962 Name: SPRED3
TC04001548.hg.4	2.48783	1.31489	2.48783	up	RP11-404I7.2	novel transcript
TC05000840.hg.4	2.4861	1.31389	2.4861	up	SLC36A1	solute carrier family 36 (proton/amino acid symporter), member 1
TC1300000714.oe.1	2.48459	1.31301	2.48459	up	lnc-IPO5-4	LNCipedia Identified Transcript - Alternate transcript name(s): expReg_chr13_3855_+
TC01003033.hg.4	2.48411	1.31273	2.48411	up	LOC101929099//RP11-27K13.3	uncharacterized LOC101929099//novel transcript
TC01000685.hg.4	2.48194	1.31147	2.48194	up	PRKAA2	protein kinase, AMP-activated, alpha 2 catalytic subunit
TC08001250.hg.4	2.48089	1.31086	2.48089	up	RP11-328K2.1	putative novel transcript
TC06001270.hg.4	2.48079	1.3108	2.48079	up	GCM2	glial cells missing homolog 2 (Drosophila)
TC09000528.hg.4	2.4804	1.31057	2.4804	up	OR13F1	olfactory receptor, family 13, subfamily F, member 1
TC1300001092.oe.1	2.4802	1.31046	2.4802	up	lnc-SOHLH2-3	LNCipedia Identified Transcript//NONCODE class 'Exonic', PubMed Identifer: PMID:22140575 mixed_Pred12947 , PubMed Identifer: PMID:22140575 brain_Pred10653
TC08000669.hg.4	2.47995	1.31031	2.47995	up	EBAG9	estrogen receptor binding site associated, antigen, 9
TC0300002307.oe.1	2.47839	1.3094	2.47839	up	lnc-PRKAR2A-2	LNCipedia Identified Transcript//NONCODE class 'Exonic', Ensembl Cross Reference: ENST00000479050 Name: SLC25A20
TC19000421.hg.4	2.47812	1.30924	2.47812	up	DKFZp566F0947	uncharacterized LOC94023
TC1100001507.oe.1	2.47559	1.30777	2.47559	up	lnc-CTD-2523D13.1.1-5	gene_id XLOC_009302; transcript_id TCONS_00019501; oId TCONS_00002223; linc_name linc-OAF-3; tss_id TSS14729; class_code u; gene_name linc-OAF-3;//LNCipedia Identified Transcript - Alternate transcript name(s): FPKM1_group_5481_transcript_1//LNCipedia Identified Transcript//NONCODE class 'Linc', External ID: TCONS_00006644//NONCODE class 'Linc', PubMed Identifer: PMID:23818866 FPKM1_group_5481_tr…
TC15001077.hg.4	2.4748	1.30731	2.4748	up	AC124997.1	novel transcript
TC0X000926.hg.4	2.47464	1.30722	2.47464	up	ZFX-AS1	novel transcript//ZFX antisense RNA 1
TC0500002222.oe.1	2.47356	1.30659	2.47356	up	lnc-ANKRD55-3	LNCipedia Identified Transcript//NONCODE class 'Exonic', Ensembl Cross Reference: ENST00000577363 Name: IL6ST
TC02002509.hg.4	2.47347	1.30654	2.47347	up	LRP2	low density lipoprotein-related protein 2//low density lipoprotein receptor-related protein 2
TC22000259.hg.4	2.47338	1.30648	2.47338	up	HMOX1	heme oxygenase (decycling) 1
TC03001850.hg.4	2.47241	1.30592	2.47241	up	GK5	glycerol kinase 5 (putative)
TC19002639.hg.4	2.47166	1.30548	2.47166	up	ZNF222	zinc finger protein 222
TC0X000936.hg.4	2.47071	1.30492	2.47071	up	RP11-149B9.2	putative novel transcript
TC02000894.hg.4	2.47047	1.30478	2.47047	up	AC092620.2//SPOPL	putative novel transcript//speckle-type POZ protein-like
TC07001917.hg.4	2.46858	1.30368	2.46858	up	KDM7A//JHDM1D	lysine (K)-specific demethylase 7A//jumonji C domain containing histone demethylase 1 homolog D (S. cerevisiae)
TSUnmapped00001906.oe.1	2.46689	1.30269	2.46689	up	lnc-SLC24A5-5	LNCipedia Identified Transcript
TC10002924.hg.4	2.46666	1.30256	2.46666	up	AKR1C1	aldo-keto reductase family 1, member C1 (dihydrodiol dehydrogenase 1; 20-alpha (3-alpha)-hydroxysteroid dehydrogenase)//aldo-keto reductase family 1, member C1
TC0200003913.oe.1	2.46567	1.30198	2.46567	up	lnc-MKI67IP-9	LNCipedia Identified Transcript//NONCODE class 'Exonic'
TC02002392.hg.4	2.46497	1.30157	2.46497	up	AC096558.1	novel transcript, antisense to ARHGAP15
TC03001843.hg.4	2.46453	1.30131	2.46453	up	RP11-231L11.1	novel transcript
TC05001366.hg.4	2.46396	1.30098	2.46396	up	IL6ST	interleukin 6 signal transducer (gp130, oncostatin M receptor)//interleukin 6 signal transducer
TC14001186.hg.4	2.46339	1.30065	2.46339	up	C14orf39	chromosome 14 open reading frame 39
TC10001128.hg.4	2.46075	1.2991	2.46075	up	ACBD5	acyl-CoA binding domain containing 5//acyl-Coenzyme A binding domain containing 5
TC19000612.hg.4	2.46075	1.2991	2.46075	up	ZNF221	zinc finger protein 221
TC0200001822.oe.1	2.46053	1.29897	2.46053	up	lnc-MTX2-6	LNCipedia Identified Transcript - Alternate transcript name(s): FPKM1_group_17701_transcript_4//NONCODE class 'Linc', PubMed Identifer: PMID:23818866 FPKM1_group_17701_transcr
TC01003498.hg.4	2.45828	1.29765	2.45828	up	F5	coagulation factor V (proaccelerin, labile factor)
TC10000825.hg.4	2.45821	1.29761	2.45821	up	CASP7	caspase 7, apoptosis-related cysteine peptidase
TC01002849.hg.4	2.4579	1.29743	2.4579	up	GBP4	guanylate binding protein 4
TC0800000431.oe.1	2.45743	1.29715	2.45743	up	lnc-IDO1-2	LNCipedia Identified Transcript - Alternate transcript name(s): l_3583_chr8:39549918-39556807_testes
TC04000522.hg.4	2.45742	1.29715	2.45742	up	RP11-588P8.1//LOC101929353	novel transcript//uncharacterized LOC101929353
TC08000503.hg.4	2.45734	1.2971	2.45734	up	RP11-38H17.1	novel transcript
TC03003326.hg.4	2.45607	1.29635	2.45607	up	CIDECP	cell death-inducing DFFA-like effector c pseudogene
TC03001273.hg.4	2.4559	1.29625	2.4559	up	TMPPE//GLB1	transmembrane protein with metallophosphoesterase domain//galactosidase, beta 1
TC03001101.hg.4	2.45437	1.29535	2.45437	up	SENP5	SUMO1/sentrin specific peptidase 5
TC06002138.hg.4	2.45065	1.29316	2.45065	up	RP1-38C16.2	putative novel transcript
TC02001193.hg.4	2.45054	1.2931	2.45054	up	FAM117B	family with sequence similarity 117, member B
TC0X001354.hg.4	2.45028	1.29295	2.45028	up	APLN	apelin
TC1500000505.oe.1	2.45019	1.29289	2.45019	up	lnc-AQP9-4	LNCipedia Identified Transcript - Alternate transcript name(s): ucscGeneNc_uc002ags_1
TC08001154.hg.4	2.44928	1.29236	2.44928	up	RP11-723D22.3	novel transcript
TC10000766.hg.4	2.44732	1.2912	2.44732	up	CYP17A1-AS1	CYP17A1 antisense RNA 1//cytochrome P450, family 17, subfamily A, polypeptide 1 opposite strand
TC07000890.hg.4	2.44719	1.29113	2.44719	up	WEE2	WEE1 homolog 2 (S. pombe)
TC16000223.hg.4	2.44584	1.29033	2.44584	up	ACSM3	acyl-CoA synthetase medium-chain family member 3
TC03003314.hg.4	2.44549	1.29012	2.44549	up	ZNF167//ZKSCAN7	zinc finger protein 167//zinc finger with KRAB and SCAN domains 7
TC14002298.hg.4	2.44403	1.28926	2.44403	up	SLC38A6	solute carrier family 38, member 6
TC16000148.hg.4	2.44284	1.28856	2.44284	up	ABAT	4-aminobutyrate aminotransferase
TC02001254.hg.4	2.44252	1.28837	2.44252	up	VWC2L-IT1	VWC2L intronic transcript 1 (non-protein coding)//novel transcript
TC12001299.hg.4	2.44113	1.28755	2.44113	up	KCNJ8	potassium inwardly-rectifying channel, subfamily J, member 8
TC1000001209.oe.1	2.44088	1.2874	2.44088	up	lnc-C10orf81-1	LNCipedia Identified Transcript//NONCODE class 'Exonic', Ensembl Cross Reference: ENST00000468790 Name: CASP7
TC10001439.hg.4	2.44081	1.28736	2.44081	up	KCNMA1	potassium large conductance calcium-activated channel, subfamily M, alpha member 1
TC06001852.hg.4	2.44031	1.28706	2.44031	up	LOC101928280//RP11-406O16.1	putative novel transcript//uncharacterized LOC101928280
TC02001161.hg.4	2.44013	1.28696	2.44013	up	SGOL2	shugoshin-like 2 (S. pombe)
TC0600000328.oe.1	2.43919	1.2864	2.43919	up	lnc-CD83-8	LNCipedia Identified Transcript//NONCODE class 'Linc'
TC03000236.hg.4	2.43903	1.28631	2.43903	up	TCAIM	T cell activation inhibitor, mitochondrial
TC0X000772.hg.4	2.43838	1.28592	2.43838	up	GDI1	GDP dissociation inhibitor 1
TC0800002243.oe.1	2.43832	1.28589	2.43832	up	lnc-KLF10-4	LNCipedia Identified Transcript//NONCODE class 'Linc', Ensembl Cross Reference: ENST00000514945 Name: KB-1042C11.1
TC04001698.hg.4	2.43792	1.28565	2.43792	up	NPY1R	neuropeptide Y receptor Y1
TC17001180.hg.4	2.43764	1.28549	2.43764	up	KRT17P1	keratin 17 pseudogene 1
TC0600002913.oe.1	2.43629	1.28468	2.43629	up	lnc-TRAF3IP2-3	LNCipedia Identified Transcript//NONCODE class 'Exonic', Ensembl Cross Reference: ENST00000460981 Name: REV3L
TC0500002135.oe.1	2.43518	1.28403	2.43518	up	lnc-TTC33-3	LNCipedia Identified Transcript//NONCODE class 'Exonic', Ensembl Cross Reference: ENST00000513152 Name: PRKAA1
TC09000461.hg.4	2.43278	1.2826	2.43278	up	ZNF169	zinc finger protein 169
TC03001250.hg.4	2.43215	1.28223	2.43215	up	AC099754.1	novel transcript
TC0200002837.oe.1	2.43212	1.28222	2.43212	up	lnc-PFN4-2	LNCipedia Identified Transcript//NONCODE class 'Exonic', Ensembl Cross Reference: ENST00000407704 Name: ITSN2
TC19000603.hg.4	2.4319	1.28208	2.4319	up	AC005392.13	novel transcript
TC01001915.hg.4	2.43122	1.28168	2.43122	up	GNPAT	glyceronephosphate O-acyltransferase
TC0X000307.hg.4	2.43071	1.28138	2.43071	up	XAGE5	X antigen family, member 5
TC10001053.hg.4	2.43062	1.28133	2.43062	up	FRMD4A	FERM domain containing 4A
TC12000628.hg.4	2.43033	1.28115	2.43033	up	TBC1D15	TBC1 domain family, member 15
TC20000282.hg.4	2.43005	1.28098	2.43005	up	LBP	lipopolysaccharide binding protein
TC02001478.hg.4	2.43004	1.28098	2.43004	up	FARP2	FERM, RhoGEF and pleckstrin domain protein 2
TC08001517.hg.4	2.43003	1.28098	2.43003	up	RP11-778D12.2	novel transcript
TC0600002800.oe.1	2.42946	1.28064	2.42946	up	lnc-GPR63-4	NONCODE class 'Linc', External ID: TCONS_00033810//LNCipedia Identified Transcript//gene_id XLOC_005787; transcript_id TCONS_00012230; oId TCONS_00012381; linc_name linc-EPHA7-2; tss_id TSS9274; class_code u; gene_name linc-EPHA7-2;
TC02000918.hg.4	2.42888	1.28029	2.42888	up	AC103881.1	putative novel transcript
TC1600000400.oe.1	2.42806	1.2798	2.42806	up	lnc-AC004381.6.1-3	LNCipedia Identified Transcript//NONCODE class 'Antisense,Exonic', Ensembl Cross Reference: ENST00000561499 Name: ACSM3
TC10000090.hg.4	2.42794	1.27973	2.42794	up	SEC61A2	Sec61 alpha 2 subunit (S. cerevisiae)
TC0X000723.hg.4	2.42792	1.27972	2.42792	up	MTM1	myotubularin 1
TC07001148.hg.4	2.42777	1.27963	2.42777	up	AC005281.2	novel transcript
TC1300001051.oe.1	2.42624	1.27872	2.42624	up	lnc-HMGB1-4	LNCipedia Identified Transcript//NONCODE class 'Exonic'
TC03000279.hg.4	2.42598	1.27856	2.42598	up	FBXW12	F-box and WD repeat domain containing 12
TC0100000893.oe.1	2.42578	1.27845	2.42578	up	lnc-BTF3L4-7	LNCipedia Identified Transcript//NONCODE class 'Exonic', Ensembl Cross Reference: ENST00000524620 Name: OSBPL9
TC0800000773.oe.1	2.42566	1.27838	2.42566	up	lnc-RALYL-6	LNCipedia Identified Transcript//NONCODE class 'Linc', Ensembl Cross Reference: ENST00000518550 Name: CTD-2272D18.2
TC0300002661.oe.1	2.42563	1.27836	2.42563	up	lnc-KIAA1524-3	LNCipedia Identified Transcript//NONCODE class 'Exonic', Ensembl Cross Reference: ENST00000495753 Name: MYH15
TC05000893.hg.4	2.42438	1.27761	2.42438	up	FABP6	fatty acid binding protein 6, ileal
TC1500001514.oe.1	2.42437	1.27761	2.42437	up	lnc-CEP152-1	LNCipedia Identified Transcript - Alternate transcript name(s): ENST00000508082
TC02001739.hg.4	2.4224	1.27644	2.4224	up	EIF2AK2	eukaryotic translation initiation factor 2-alpha kinase 2
TC14000238.hg.4	2.42222	1.27633	2.42222	up	MIPOL1	mirror-image polydactyly 1
TC0500002375.oe.1	2.41931	1.2746	2.41931	up	lnc-ANKRA2-1//NONHSAG040702//LINC01386//OTTHUMG00000162499//XLOC_004882	NONCODE class 'Linc', External ID: TCONS_00030630 Name: RP11-79P5.5, Ensembl Cross Reference: ENST00000506196 Name: RP11-79P5.5//gene_id XLOC_004882; transcript_id TCONS_00009697; oId ENST00000506196; linc_name linc-FOXD1-1; tss_id TSS7851; class_code u; gene_name linc-FOXD1;//LNCipedia Identified Transcript//LNCipedia Identified Transcript - Alternate transcript name(s): RP11-79P5.5-001//long in…
TC19001542.hg.4	2.41918	1.27452	2.41918	up	BLVRB	biliverdin reductase B (flavin reductase (NADPH))
TC01001498.hg.4	2.41888	1.27434	2.41888	up	DNM3	dynamin 3
TC03001974.hg.4	2.41813	1.27389	2.41813	up	ZBBX	zinc finger, B-box domain containing
TC0600002847.oe.1	2.41774	1.27366	2.41774	up	lnc-HACE1-4	NONCODE class 'Linc', PubMed Identifer: PMID:23818866 FPKM1_group_28110_transcr//NONCODE class 'Linc', External ID: TCONS_00033813//LNCipedia Identified Transcript//gene_id XLOC_005792; transcript_id TCONS_00012235; oId TCONS_00012386; linc_name linc-ASCC3-3; tss_id TSS9281; class_code u; gene_name linc-ASCC3-3;//LNCipedia Identified Transcript - Alternate transcript name(s): FPKM1_group_28110_tr…
TC0X000990.hg.4	2.41722	1.27335	2.41722	up	LINC01186//RP1-30G7.2	long intergenic non-protein coding RNA 1186//novel transcript
TC06002285.hg.4	2.41656	1.27296	2.41656	up	AGPAT4-IT1	AGPAT4 intronic transcript 1 (non-protein coding)
TC09001378.hg.4	2.41622	1.27275	2.41622	up	ZNF510	zinc finger protein 510
TC0Y00000352.oe.1	2.41581	1.27251	2.41581	up	lnc-PRYP3-5	LNCipedia Identified Transcript//NONCODE class 'Linc', Ensembl Cross Reference: ENST00000445112 Name: USP9YP29
TSUnmapped00001462.oe.1	2.41501	1.27203	2.41501	up	lnc-BHMT2-1	LNCipedia Identified Transcript
TC08000137.hg.4	2.41468	1.27183	2.41468	up	NAT1	N-acetyltransferase 1 (arylamine N-acetyltransferase)
TC0X00001729.oe.1	2.41003	1.26905	2.41003	up	lnc-C1GALT1C1-3	LNCipedia Identified Transcript//NONCODE class 'Exonic', Ensembl Cross Reference: ENST00000467641 Name: CUL4B
TC12000176.hg.4	2.40861	1.2682	2.40861	up	CREBL2	cAMP responsive element binding protein-like 2
TC07000176.hg.4	2.40848	1.26812	2.40848	up	TAX1BP1	Tax1 (human T-cell leukemia virus type I) binding protein 1
TC0900000848.oe.1	2.40844	1.2681	2.40844	up	lnc-C9orf107-7	NONCODE class 'Linc', PubMed Identifer: PMID:23818866 FPKM1_group_33621_transcr//LNCipedia Identified Transcript - Alternate transcript name(s): FPKM1_group_33621_transcript_2
TC13000417.hg.4	2.40806	1.26787	2.40806	up	F10	coagulation factor X
TC02002442.hg.4	2.40803	1.26785	2.40803	up	AC092625.1	putative novel transcript
TC20000989.hg.4	2.40697	1.26722	2.40697	up	GNAS-AS1	GNAS antisense RNA 1//GNAS antisense RNA (non-protein coding)
TC05001228.hg.4	2.40694	1.2672	2.40694	up	RP11-5N11.6	novel transcript
TC06000784.hg.4	2.40636	1.26685	2.40636	up	ZNF292	zinc finger protein 292
TC03001969.hg.4	2.40562	1.26641	2.40562	up	SLITRK3	SLIT and NTRK-like family, member 3
TC20000888.hg.4	2.40504	1.26606	2.40504	up	WFDC3	WAP four-disulfide core domain 3
TC05001816.hg.4	2.4047	1.26585	2.4047	up	SPOCK1	sparc/osteonectin, cwcv and kazal-like domains proteoglycan (testican) 1
TC07000544.hg.4	2.40416	1.26553	2.40416	up	RP11-115N4.1	putative novel transcript
TC0X000296.hg.4	2.40396	1.26541	2.40396	up	MAGED1	melanoma antigen family D, 1
TC1800000387.oe.1	2.40354	1.26516	2.40354	up	lnc-PIK3C3-10	LNCipedia Identified Transcript - Alternate transcript name(s): ucscGeneNc_uc002las_1
TC0600001735.oe.1	2.40331	1.26502	2.40331	up	RP11-252P19.1//NONHSAG045379//lnc-FGFR1OP-7//OTTHUMG00000015988//XLOC_005535	NONCODE class 'Linc', External ID: TCONS_00032535 Name: RP11-252P19.1, Ensembl Cross Reference: ENST00000435810 Name: RP11-252P19.1//LNCipedia Identified Transcript - Alternate transcript name(s): RP11-252P19.1-001//gene_id XLOC_005535; transcript_id TCONS_00011412; oId ENST00000435810; linc_name linc-FGFR1OP-5; tss_id TSS8881; class_code u; gene_name linc-FGFR1OP-5;//N/A
TC0X000511.hg.4	2.40307	1.26488	2.40307	up	IL1RAPL2	interleukin 1 receptor accessory protein-like 2
TC09001095.hg.4	2.40209	1.26429	2.40209	up	ZNF658//ZNF658B	zinc finger protein 658B, pseudogene//zinc finger protein 658
TC0X00000877.oe.1	2.40156	1.26397	2.40156	up	lnc-HPRT1-6	LNCipedia Identified Transcript//NONCODE class 'Linc'
TC07001446.hg.4	2.40111	1.2637	2.40111	up	RP11-340I6.7	novel transcript
TC0300002385.oe.1	2.40022	1.26317	2.40022	up	lnc-NT5DC2-1	LNCipedia Identified Transcript - Alternate transcript name(s): ENST00000500038
TC17000300.hg.4	2.39945	1.2627	2.39945	up	FAM27L	family with sequence similarity 27-like
TC05001017.hg.4	2.3984	1.26208	2.3984	up	RP11-1334A24.6	putative novel transcript
TC09000754.hg.4	2.39765	1.26162	2.39765	up	RP11-32B11.2	putative novel transcript
TC15000693.hg.4	2.39765	1.26162	2.39765	up	GOLGA6D	golgin A6 family, member D
TC0400001395.oe.1	2.39723	1.26137	2.39723	up	lnc-CCDC111-4	LNCipedia Identified Transcript - Alternate transcript name(s): FPKM1_group_24616_transcript_1//NONCODE class 'Linc', PubMed Identifer: PMID:23818866 FPKM1_group_24616_transcr
TC17_ctg5_hap1000010.hg.4	2.39722	1.26136	2.39722	up	NSFP1//NSF	N-ethylmaleimide-sensitive factor//N-ethylmaleimide-sensitive factor pseudogene 1
TC13000336.hg.4	2.39669	1.26104	2.39669	up	DNAJC3	DnaJ (Hsp40) homolog, subfamily C, member 3
TC04000731.hg.4	2.3961	1.26069	2.3961	up	RP11-752L20.5	novel transcript
TC13000321.hg.4	2.3955	1.26033	2.3955	up	LINC01049//RP11-158A8.1	novel transcript//long intergenic non-protein coding RNA 1049
TC0600001565.oe.1	2.39441	1.25967	2.39441	up	lnc-GRM1-8	NONCODE class 'Linc', PubMed Identifer: PMID:23818866 FPKM1_group_28656_transcr//LNCipedia Identified Transcript - Alternate transcript name(s): FPKM1_group_28656_transcript_3
TC01001462.hg.4	2.39397	1.25941	2.39397	up	RP1-313L4.3	novel transcript
TC02002853.hg.4	2.39358	1.25917	2.39358	up	SP110	SP110 nuclear body protein
TC0200001801.oe.1	2.39308	1.25887	2.39308	up	lnc-SP9-3	LNCipedia Identified Transcript//NONCODE class 'Exonic', Ensembl Cross Reference: ENST00000488349 Name: SCRN3
TC15001507.hg.4	2.39302	1.25883	2.39302	up	RORA	RAR-related orphan receptor A
TC0100005351.oe.1	2.39233	1.25842	2.39233	up	lnc-C1orf96-5	LNCipedia Identified Transcript//NONCODE class 'Linc'
TC16000923.hg.4	2.39213	1.2583	2.39213	up	GP2	glycoprotein 2 (zymogen granule membrane)
TC02002674.hg.4	2.3899	1.25695	2.3899	up	TRAK2	trafficking protein, kinesin binding 2
TC09001348.hg.4	2.38982	1.2569	2.38982	up	RP11-165J3.6	putative novel transcript
TC12001206.hg.4	2.38982	1.2569	2.38982	up	CLECL1	C-type lectin-like 1
TC04000137.hg.4	2.38979	1.25688	2.38979	up	RP11-669M16.1	novel transcript
TC12000393.hg.4	2.38864	1.25619	2.38864	up	DIP2B	DIP2 disco-interacting protein 2 homolog B (Drosophila)
TC06001074.hg.4	2.38768	1.25561	2.38768	up	SASH1	SAM and SH3 domain containing 1
TC01003967.hg.4	2.38757	1.25554	2.38757	up	EXOC8	exocyst complex component 8
TC11001425.hg.4	2.38717	1.2553	2.38717	up	DKK3	dickkopf 3 homolog (Xenopus laevis)//dickkopf WNT signaling pathway inhibitor 3
TC0X000874.hg.4	2.38568	1.2544	2.38568	up	ASB11	ankyrin repeat and SOCS box containing 11//ankyrin repeat and SOCS box-containing 11//ankyrin repeat and SOCS box containing 11, E3 ubiquitin protein ligase
TC01002469.hg.4	2.38528	1.25416	2.38528	up	RP4-811H24.9	putative novel transcript
TC0100005466.oe.1	2.38507	1.25403	2.38507	up	lnc-ZP4-3	LNCipedia Identified Transcript//NONCODE class 'Linc', Ensembl Cross Reference: ENST00000445624 Name: MTND5P18
TC0100004023.oe.1	2.38348	1.25307	2.38348	up	lnc-GTF2B-10	LNCipedia Identified Transcript - Alternate transcript name(s): l_82_chr1:88767105-88768156_testes
TC06000683.hg.4	2.38153	1.25189	2.38153	up	ZNF451	zinc finger protein 451
TC04000667.hg.4	2.38049	1.25126	2.38049	up	RP11-553P9.2	novel transcript
TC05000474.hg.4	2.3778	1.24963	2.3778	up	CTD-2215E18.1//RP11-155G15.2	novel protein//putative novel transcript
TC0200004640.oe.1	2.37768	1.24956	2.37768	up	lnc-IKZF2-6	NONCODE class 'Linc', PubMed Identifer: PMID:23818866 FPKM1_group_18252_transcr//LNCipedia Identified Transcript - Alternate transcript name(s): FPKM1_group_18252_transcript_1
TC22000231.hg.4	2.37741	1.24939	2.37741	up	RP11-247I13.8//RP11-247I13.11	novel transcript//putative novel transcript
TC0X000894.hg.4	2.37552	1.24824	2.37552	up	SCML2	sex comb on midleg-like 2 (Drosophila)
TC08000403.hg.4	2.37316	1.24681	2.37316	up	SDCBP	syndecan binding protein (syntenin)
TC1500000917.oe.1	2.37261	1.24647	2.37261	up	RP11-815J21.1//lnc-AGBL1-3//NONHSAG017762//OTTHUMG00000172206	LNCipedia Identified Transcript - Alternate transcript name(s): RP11-815J21.1-001//NONCODE class 'Sense No Exonic', External ID: TCONS_00012077 Name: RP11-815J21.1, Ensembl Cross Reference: ENST00000558757 Name: RP11-815J21.1//N/A
TC12001456.hg.4	2.37155	1.24583	2.37155	up	CCNT1	cyclin T1
TC03000121.hg.4	2.37112	1.24557	2.37112	up	UBE2E2	ubiquitin-conjugating enzyme E2E 2//ubiquitin-conjugating enzyme E2E 2 (UBC4/5 homolog, yeast)
TC01000728.hg.4	2.37088	1.24542	2.37088	up	LOC100507855//AK4	adenylate kinase 4//adenylate kinase 4, mitochondrial-like
TC04000889.hg.4	2.37077	1.24536	2.37077	up	CDKN2AIP	CDKN2A interacting protein
TC07001906.hg.4	2.36997	1.24487	2.36997	up	ATP6V0A4	ATPase, H+ transporting, lysosomal V0 subunit a4
TC02002496.hg.4	2.36966	1.24468	2.36966	up	SCN1A//AC010127.4	sodium channel, voltage-gated, type I, alpha subunit
TC21000284.hg.4	2.36909	1.24433	2.36909	up	HSPA13	heat shock protein 70kDa family, member 13
TC03002008.hg.4	2.36743	1.24332	2.36743	up	NCEH1	neutral cholesterol ester hydrolase 1
TC0400002713.oe.1	2.36705	1.24309	2.36705	up	lnc-HPGD-3	LNCipedia Identified Transcript//NONCODE class 'Sense No Exonic', Ensembl Cross Reference: ENST00000483010 Name: GLRA3
TC0800000639.oe.1	2.36662	1.24283	2.36662	up	lnc-MTFR1-4	NONCODE class 'Linc', Ensembl Cross Reference: ENST00000477967 Name: RPL31P41//LNCipedia Identified Transcript
TC14000356.hg.4	2.3665	1.24275	2.3665	up	DAAM1	dishevelled associated activator of morphogenesis 1
TC04001323.hg.4	2.36562	1.24222	2.36562	up	CNOT6L	CCR4-NOT transcription complex, subunit 6-like
TC0X001051.hg.4	2.36044	1.23906	2.36044	up	XAGE1B//XAGE1D//XAGE1C//XAGE1A//XAGE1E	X antigen family, member 1E//X antigen family, member 1B//X antigen family, member 1A//X antigen family, member 1C//X antigen family, member 1D
TC05000909.hg.4	2.35956	1.23852	2.35956	up	CTB-32P11.1	novel transcript
TC07001361.hg.4	2.35678	1.23682	2.35678	up	AC004901.1	novel transcript
TC10000252.hg.4	2.35617	1.23645	2.35617	up	ZNF33A//ZNF25	zinc finger protein 25//zinc finger protein 33A
TC0500002814.oe.1	2.35439	1.23535	2.35439	up	lnc-FBN2-6//OTTHUMG00000163042//NONHSAG041486//CTC-575N7.1	NONCODE class 'Antisense', External ID: TCONS_00030778 Name: CTC-575N7.1, Ensembl Cross Reference: ENST00000515569 Name: CTC-575N7.1//LNCipedia Identified Transcript - Alternate transcript name(s): CTC-575N7.1-001//N/A//LNCipedia Identified Transcript - Alternate transcript name(s): CTC-575N7.1-002
TC04002942.hg.4	2.35412	1.23519	2.35412	up	SEC31A	SEC31 homolog A (S. cerevisiae)
TC0100000941.oe.1	2.35333	1.2347	2.35333	up	RP4-705F19.1//OTTHUMG00000008362//XLOC_000201//lnc-ACOT11-2//NONHSAG001547	LNCipedia Identified Transcript - Alternate transcript name(s): RP4-705F19.1-001//NONCODE class 'Linc', External ID: TCONS_00000195 Name: RP4-705F19.1, Ensembl Cross Reference: ENST00000447150 Name: RP4-705F19.1//N/A//gene_id XLOC_000201; transcript_id TCONS_00000201; oId ENST00000447150; linc_name linc-ACOT11-2; tss_id TSS314; class_code u; gene_name linc-ACOT11-2;
TC03003369.hg.4	2.3532	1.23462	2.3532	up	RNU6-621P//LMLN	leishmanolysin-like (metallopeptidase M8 family)//RNA, U6 small nuclear 621, pseudogene
TC01001488.hg.4	2.35283	1.2344	2.35283	up	FMO2	flavin containing monooxygenase 2 (non-functional)
TC09000954.hg.4	2.35283	1.2344	2.35283	up	IFNA17	interferon, alpha 17
TC0100005243.oe.1	2.35262	1.23427	2.35262	up	lnc-DUSP10-6	NONCODE class 'Linc', Ensembl Cross Reference: ENST00000419031 Name: RP11-103C3.2//LNCipedia Identified Transcript
TC11001551.hg.4	2.35256	1.23423	2.35256	up	SLC1A2	solute carrier family 1 (glial high affinity glutamate transporter), member 2
TC01003698.hg.4	2.35227	1.23406	2.35227	up	RP11-465N4.4	novel transcript
TC1600001276.oe.1	2.35206	1.23392	2.35206	up	lnc-MLYCD-1	LNCipedia Identified Transcript//NONCODE class 'Linc', External ID: TCONS_00014443
TC0700001917.oe.1	2.35007	1.23271	2.35007	up	lnc-SKAP2-2	LNCipedia Identified Transcript - Alternate transcript name(s): uc_211_-
TC0200001500.oe.1	2.34995	1.23263	2.34995	up	lnc-R3HDM1-2	NONCODE class 'Exonic', Ensembl Cross Reference: ENST00000467065 Name: UBXN4//LNCipedia Identified Transcript//NONCODE class 'Exonic', Ensembl Cross Reference: ENST00000470687 Name: UBXN4
TC0100003723.oe.1	2.34919	1.23216	2.34919	up	lnc-RAB3B-1	LNCipedia Identified Transcript//NONCODE class 'Sense No Exonic'
TC03000062.hg.4	2.34521	1.22971	2.34521	up	SLC6A11	solute carrier family 6 (neurotransmitter transporter), member 11//solute carrier family 6 (neurotransmitter transporter, GABA), member 11
TC14001492.hg.4	2.34465	1.22937	2.34465	up	C14orf64	chromosome 14 open reading frame 64
TC02002691.hg.4	2.34465	1.22937	2.34465	up	AC016903.1	putative novel transcript
TC0200003364.oe.1	2.34426	1.22913	2.34426	up	lnc-C2orf42-4	NONCODE class 'Exonic', Ensembl Cross Reference: ENST00000470096 Name: C2orf42//LNCipedia Identified Transcript
TC09000908.hg.4	2.34413	1.22906	2.34413	up	RP11-87N24.3	putative novel transcript
TC03001496.hg.4	2.34261	1.22812	2.34261	up	DENND6A	DENN/MADD domain containing 6A
TC14001548.hg.4	2.3426	1.22811	2.3426	up	RD3L	retinal degeneration 3-like
TC01001675.hg.4	2.34195	1.22771	2.34195	up	PPP1R12B	protein phosphatase 1, regulatory subunit 12B//protein phosphatase 1, regulatory (inhibitor) subunit 12B
TC04000106.hg.4	2.34092	1.22707	2.34092	up	USP17L5//USP17L29//USP17L30	ubiquitin specific peptidase 17-like family member 29//ubiquitin specific peptidase 17-like family member 5//ubiquitin specific peptidase 17-like 5//ubiquitin specific peptidase 17-like family member 30
TC11002081.hg.4	2.34058	1.22686	2.34058	up	PGM2L1	phosphoglucomutase 2-like 1
TC07003300.hg.4	2.3398	1.22638	2.3398	up	CYP3A7//CYP3A7-CYP3AP1	cytochrome P450, family 3, subfamily A, polypeptide 7//CYP3A7-CYP3AP1 readthrough
TC03000573.hg.4	2.33971	1.22633	2.33971	up	SLC35A5	solute carrier family 35, member A5
TC0500002774.oe.1	2.33947	1.22618	2.33947	up	lnc-ZNF608-14	NONCODE class 'Linc', PubMed Identifer: PMID:23818866 FPKM1_group_26247_transcr//LNCipedia Identified Transcript - Alternate transcript name(s): FPKM1_group_26247_transcript_1
TC1000000425.oe.1	2.33909	1.22595	2.33909	up	lnc-ZNF37A-11	LNCipedia Identified Transcript - Alternate transcript name(s): NONHSAT012814
TC06000700.hg.4	2.33831	1.22547	2.33831	up	RP11-349P19.1	novel transcript
TC02001914.hg.4	2.33655	1.22438	2.33655	up	AC114752.3	novel transcript
TC0600002729.oe.1	2.33655	1.22438	2.33655	up	lnc-ME1-3	LNCipedia Identified Transcript//NONCODE class 'Exonic', Ensembl Cross Reference: ENST00000519133 Name: SNAP91
TC0200003208.oe.1	2.33472	1.22325	2.33472	up	lnc-BCL11A-8	LNCipedia Identified Transcript - Alternate transcript name(s): NONHSAT070886//LNCipedia Identified Transcript - Alternate transcript name(s): NONHSAT070887
TC0800001733.oe.1	2.3343	1.22299	2.3343	up	lnc-RNF170-1	NONCODE class 'Linc', External ID: TCONS_00037697//NONCODE class 'Linc', PubMed Identifer: PMID:23818866 FPKM1_group_31260_transcr//LNCipedia Identified Transcript//gene_id XLOC_007077; transcript_id TCONS_00014997; oId TCONS_00013806; linc_name linc-RNF170-4; tss_id TSS11340; class_code u; gene_name linc-RNF170-4;//LNCipedia Identified Transcript - Alternate transcript name(s): FPKM1_group_31260…
TC01003295.hg.4	2.33283	1.22208	2.33283	up	ADAR	adenosine deaminase, RNA-specific
TC1500001517.oe.1	2.33265	1.22197	2.33265	up	lnc-COPS2-6	LNCipedia Identified Transcript//NONCODE class 'Exonic', Ensembl Cross Reference: ENST00000557923 Name: SECISBP2L
TC12003225.hg.4	2.33263	1.22196	2.33263	up	ARF3	ADP-ribosylation factor 3
TC1600002103.oe.1	2.33184	1.22147	2.33184	up	lnc-MYLK3-3	NONCODE class 'Exonic', Ensembl Cross Reference: ENST00000563984 Name: VPS35//NONCODE class 'Exonic', Ensembl Cross Reference: ENST00000563884 Name: VPS35//LNCipedia Identified Transcript//NONCODE class 'Exonic', Ensembl Cross Reference: ENST00000568191 Name: VPS35
TC1900000583.oe.1	2.33164	1.22134	2.33164	up	lnc-ZNF429-3	NONCODE class 'Exonic', Ensembl Cross Reference: ENST00000598747 Name: ZNF429//NONCODE class 'Exonic', Ensembl Cross Reference: ENST00000596237 Name: ZNF429//LNCipedia Identified Transcript//NONCODE class 'Exonic', Ensembl Cross Reference: ENST00000597556 Name: ZNF429//NONCODE class 'Exonic', Ensembl Cross Reference: ENST00000596126 Name: ZNF429
TC12000227.hg.4	2.33101	1.22095	2.33101	up	PDE3A	phosphodiesterase 3A, cGMP-inhibited
TC04000808.hg.4	2.33093	1.22091	2.33093	up	FNIP2	folliculin interacting protein 2
TC01001132.hg.4	2.32916	1.21981	2.32916	up	RP11-495P10.3	novel transcript
TC11000412.hg.4	2.32905	1.21974	2.32905	up	PTPRJ//LOC100287223	uncharacterized LOC100287223//protein tyrosine phosphatase, receptor type, J
TC01002771.hg.4	2.32874	1.21955	2.32874	up	ANKRD13C	ankyrin repeat domain 13C
TC05001196.hg.4	2.32715	1.21856	2.32715	up	CTD-2333M24.1	novel transcript
TC02000998.hg.4	2.32656	1.2182	2.32656	up	NOSTRIN	nitric oxide synthase trafficking//nitric oxide synthase trafficker
TC0X000164.hg.4	2.32546	1.21752	2.32546	up	CXorf30	chromosome X open reading frame 30
TC10001191.hg.4	2.32466	1.21702	2.32466	up	SLC9B1P3	solute carrier family 9, subfamily B (cation proton antiporter 2), member 1 pseudogene 3//solute carrier family 9, subfamily B (NHA1, cation proton antiporter 1), member 1 pseudogene 3
TC02001555.hg.4	2.32331	1.21618	2.32331	up	KIDINS220	kinase D-interacting substrate, 220kDa
TC05000273.hg.4	2.3231	1.21605	2.3231	up	FAM159B	family with sequence similarity 159, member B
TC11002209.hg.4	2.32253	1.2157	2.32253	up	MTMR2	myotubularin related protein 2
TC08000831.hg.4	2.32236	1.21559	2.32236	up	BREA2	breast cancer estrogen-induced apoptosis 2
TC17002918.hg.4	2.32108	1.21479	2.32108	up	KRT39	keratin 39
TC17000729.hg.4	2.3208	1.21462	2.3208	up	RPS6KB1	ribosomal protein S6 kinase, 70kDa, polypeptide 1
TC17000140.hg.4	2.32067	1.21454	2.32067	up	ODF4	outer dense fiber of sperm tails 4
TC19000949.hg.4	2.32017	1.21423	2.32017	up	ZSCAN4	zinc finger and SCAN domain containing 4
TC10000140.hg.4	2.31999	1.21412	2.31999	up	ARL5B	ADP-ribosylation factor-like 5B
TC0100004984.oe.1	2.31979	1.21399	2.31979	up	NONHSAG003873//OTTHUMG00000035655//XLOC_001146//RP11-553K8.2//lnc-ATP6V1G3-1	NONCODE class 'Linc', External ID: TCONS_00001128 Name: RP11-553K8.2, Ensembl Cross Reference: ENST00000429469 Name: RP11-553K8.2//gene_id XLOC_001146; transcript_id TCONS_00000711; oId ENST00000429469; linc_name linc-ATP6V1G3-4; tss_id TSS1765; class_code u; gene_name linc-ATP6V1G3-4;//LNCipedia Identified Transcript - Alternate transcript name(s): RP11-553K8.2-001//N/A
TC02001963.hg.4	2.31921	1.21364	2.31921	up	TGFA	transforming growth factor, alpha
TC05000215.hg.4	2.31894	1.21346	2.31894	up	---	---
TC01001478.hg.4	2.31676	1.21211	2.31676	up	RP11-332H17.1	putative novel transcript
TC06001753.hg.4	2.31615	1.21173	2.31615	up	RP3-337H4.8	putative novel transcript
TC05000779.hg.4	2.31392	1.21034	2.31392	up	LOC101926941//AC005592.2	uncharacterized LOC101926941//novel transcript, antisense to SPRY4 and FGF1
TC14000123.hg.4	2.31315	1.20986	2.31315	up	TRAJ38	T cell receptor alpha joining 38
TC03001921.hg.4	2.31303	1.20978	2.31303	up	RP11-656A15.1	novel transcript
TC0300003482.oe.1	2.31267	1.20956	2.31267	up	lnc-BDH1-9	LNCipedia Identified Transcript//NONCODE class 'Exonic', Ensembl Cross Reference: ENST00000486877 Name: DLG1
TC05001330.hg.4	2.31263	1.20953	2.31263	up	RP11-454E7.1	---
TC19000666.hg.4	2.31215	1.20924	2.31215	up	DACT3-AS1	DACT3 antisense RNA 1
TC1000002359.oe.1	2.31186	1.20906	2.31186	up	lnc-PKD2L1-4	LNCipedia Identified Transcript - Alternate transcript name(s): expReg_chr10_7105_-
TC1300000680.oe.1	2.31129	1.2087	2.31129	up	lnc-GPR180-5	LNCipedia Identified Transcript//NONCODE class 'Linc'
TC01001309.hg.4	2.30977	1.20775	2.30977	up	RP11-336K24.5	putative novel transcript
TC02001195.hg.4	2.30901	1.20728	2.30901	up	LOC648771//NBEAL1	60S ribosomal protein L12-like//neurobeachin-like 1
TC0300001625.oe.1	2.30899	1.20726	2.30899	up	lnc-ATP11B-11	LNCipedia Identified Transcript - Alternate transcript name(s): expReg_chr3_12261_+
TC17000662.hg.4	2.30883	1.20716	2.30883	up	TMEM92	transmembrane protein 92
TC21000530.hg.4	2.30843	1.20691	2.30843	up	KRTAP10-5	keratin associated protein 10-5
TC06001110.hg.4	2.30822	1.20678	2.30822	up	VIP	vasoactive intestinal peptide
TC08001684.hg.4	2.30783	1.20654	2.30783	up	AGO2	argonaute RISC catalytic component 2
TC01003324.hg.4	2.30781	1.20652	2.30781	up	RIT1	Ras-like without CAAX 1
TC06001220.hg.4	2.3077	1.20646	2.3077	up	SERPINB9	serpin peptidase inhibitor, clade B (ovalbumin), member 9
TC0Y000127.hg.4	2.30716	1.20612	2.30716	up	FAM197Y9	family with sequence similarity 197, Y-linked, member 9
TC04000693.hg.4	2.30608	1.20544	2.30608	up	IL15	interleukin 15
TC06001245.hg.4	2.30583	1.20529	2.30583	up	NRN1	neuritin 1
TC15001565.hg.4	2.30568	1.20519	2.30568	up	IGDCC3	immunoglobulin superfamily, DCC subclass, member 3
TC20000960.hg.4	2.30527	1.20494	2.30527	up	BCAS1	breast carcinoma amplified sequence 1
TC02002543.hg.4	2.30471	1.20458	2.30471	up	AC018890.4	putative novel transcript
TC03000863.hg.4	2.30449	1.20444	2.30449	up	C3orf55	chromosome 3 open reading frame 55
TC0100002831.oe.1	2.30445	1.20442	2.30445	up	lnc-KMO-2	NONCODE class 'Exonic', Ensembl Cross Reference: ENST00000496914 Name: WDR64//LNCipedia Identified Transcript
TC1400001657.oe.1	2.30436	1.20437	2.30436	up	lnc-SLC10A1-2	NONCODE class 'Exonic', Ensembl Cross Reference: ENST00000533899 Name: SLC8A3//LNCipedia Identified Transcript
TC0100002560.oe.1	2.30334	1.20373	2.30334	up	lnc-SPATA17-5	LNCipedia Identified Transcript - Alternate transcript name(s): l_187_chr1:217672027-217682369_prostate
TC2100000045.oe.1	2.30191	1.20283	2.30191	up	lnc-RBM11-9	LNCipedia Identified Transcript - Alternate transcript name(s): NONHSAT081139
TC0Y00000243.oe.1	2.30182	1.20277	2.30182	up	lnc-AC006156.2-14	LNCipedia Identified Transcript//NONCODE class 'Linc', Ensembl Cross Reference: ENST00000403990 Name: ZNF736P10Y
TC02004989.hg.4	2.3018	1.20276	2.3018	up	IGKV1D-8	immunoglobulin kappa variable 1D-8
TC19001139.hg.4	2.3013	1.20245	2.3013	up	MUC16	mucin 16, cell surface associated
TC1900000554.oe.1	2.30123	1.20241	2.30123	up	lnc-ZNF486-3	NONCODE class 'Linc', Ensembl Cross Reference: ENST00000605448 Name: CTC-260E6.10//LNCipedia Identified Transcript
TC02002183.hg.4	2.30111	1.20233	2.30111	up	EDAR	ectodysplasin A receptor
TC03003360.hg.4	2.30087	1.20218	2.30087	up	PPP4R2	protein phosphatase 4, regulatory subunit 2
TC05001053.hg.4	2.30062	1.20202	2.30062	up	SQSTM1	sequestosome 1
TC10000997.hg.4	2.29996	1.20161	2.29996	up	RP13-463N16.6	putative novel transcript
TC19000246.hg.4	2.29865	1.20079	2.29865	up	NANOS3	nanos homolog 3 (Drosophila)
TC0200000685.oe.1	2.29832	1.20058	2.29832	up	lnc-AFTPH-3//AC007365.3//OTTHUMG00000152702//NONHSAG027970	LNCipedia Identified Transcript - Alternate transcript name(s): AC007365.3-001//NONCODE class 'Antisense', External ID: TCONS_00020124 Name: AC007365.3, Ensembl Cross Reference: ENST00000439964 Name: AC007365.3//N/A
TC07000856.hg.4	2.29659	1.1995	2.29659	up	AC078842.4	novel transcript
TC07001205.hg.4	2.29641	1.19938	2.29641	up	DFNA5	deafness, autosomal dominant 5
TC1200001161.oe.1	2.29625	1.19928	2.29625	up	lnc-SLC25A3-4	LNCipedia Identified Transcript//NONCODE class 'Exonic', Ensembl Cross Reference: ENST00000555047 Name: APAF1
TC1000002451.oe.1	2.29596	1.1991	2.29596	up	XLOC_008945//RP11-163F15.1//lnc-XPNPEP1-1//OTTHUMG00000019022//NONHSAG006830	LNCipedia Identified Transcript - Alternate transcript name(s): RP11-163F15.1-001//gene_id XLOC_008945; transcript_id TCONS_00018041; oId ENST00000366253; linc_name linc-SORCS1-1; tss_id TSS14196; class_code u; gene_name linc-SORCS1-1;//N/A//NONCODE class 'Linc', External ID: TCONS_00003997 Name: RP11-163F15.1, Ensembl Cross Reference: ENST00000366253 Name: RP11-163F15.1
TC01001651.hg.4	2.29579	1.19899	2.29579	up	CAMSAP2	calmodulin regulated spectrin-associated protein family, member 2
TC0X000915.hg.4	2.29567	1.19891	2.29567	up	SMPX	small muscle protein, X-linked
TC0600001305.oe.1	2.29555	1.19884	2.29555	up	RP11-346D19.1//lnc-MARCKS-4//NONHSAG044644//OTTHUMG00000015400//XLOC_005437	NONCODE class 'Linc', PubMed Identifer: PMID:23818866 FPKM1_group_28207_transcr//N/A//LNCipedia Identified Transcript - Alternate transcript name(s): RP11-346D19.1-001//NONCODE class 'Linc', External ID: TCONS_00032442 Name: RP11-346D19.1, Ensembl Cross Reference: ENST00000415883 Name: RP11-346D19.1//LNCipedia Identified Transcript - Alternate transcript name(s): FPKM1_group_28207_transcript_1//g…
TC05000278.hg.4	2.29531	1.19869	2.29531	up	TRAPPC13//CTC-534A2.2	novel protein//trafficking protein particle complex 13
TC14002241.hg.4	2.29411	1.19794	2.29411	up	IGHD2-2	immunoglobulin heavy diversity 2-2
TC1400000914.oe.1	2.29411	1.19794	2.29411	up	NONHSAG015857//RP11-1082A3.1//lnc-C14orf177-2//OTTHUMG00000171473	NONCODE class 'Linc', External ID: TCONS_00010587 Name: RP11-1082A3.1, Ensembl Cross Reference: ENST00000554515 Name: RP11-1082A3.1//LNCipedia Identified Transcript - Alternate transcript name(s): RP11-1082A3.1-001//N/A
TC02002013.hg.4	2.29366	1.19765	2.29366	up	SNAR-H	small ILF3/NF90-associated RNA H
TC12000495.hg.4	2.29322	1.19737	2.29322	up	DGKA	diacylglycerol kinase, alpha 80kDa
TC03000178.hg.4	2.29274	1.19707	2.29274	up	GOLGA4	golgin A4//golgi autoantigen, golgin subfamily a, 4
TC1200002054.oe.1	2.29268	1.19703	2.29268	up	lnc-FAM60A-3	NONCODE Identified Transcript//LNCipedia Identified Transcript//NONCODE class 'Exonic'
TC03000410.hg.4	2.29164	1.19638	2.29164	up	SUCLG2-AS1//RP11-81N13.1	SUCLG2 antisense RNA 1 (head to head)//novel transcript
TC17001130.hg.4	2.29143	1.19625	2.29143	up	MYH13	myosin, heavy chain 13, skeletal muscle
TC06002040.hg.4	2.29135	1.1962	2.29135	up	RP3-399L15.2	putative novel transcript
TC01000592.hg.4	2.29062	1.19574	2.29062	up	CYP4B1	cytochrome P450, family 4, subfamily B, polypeptide 1
TC1800001093.oe.1	2.28941	1.19498	2.28941	up	lnc-RIT2-9	NONCODE class 'Linc', PubMed Identifer: PMID:23818866 FPKM1_group_13910_transcr//LNCipedia Identified Transcript - Alternate transcript name(s): FPKM1_group_13910_transcript_2
TC0900000434.oe.1	2.2881	1.19415	2.2881	up	lnc-FAM75A7-9	NONCODE class 'Linc', Ensembl Cross Reference: ENST00000442894 Name: RP11-459O16.1//LNCipedia Identified Transcript
TC02001031.hg.4	2.28799	1.19408	2.28799	up	PDK1	pyruvate dehydrogenase kinase, isozyme 1
TC0900001558.oe.1	2.28747	1.19375	2.28747	up	lnc-LINGO2-6	NONCODE class 'Linc', Ensembl Cross Reference: ENST00000450912 Name: RP11-373A6.1//LNCipedia Identified Transcript
TC1500001854.oe.1	2.28691	1.1934	2.28691	up	lnc-HEXA-6	LNCipedia Identified Transcript//NONCODE class 'Linc', PubMed Identifer: PMID:23040067 HI-LNC1018
TC0300002843.oe.1	2.28652	1.19315	2.28652	up	lnc-KIAA1257-3	LNCipedia Identified Transcript - Alternate transcript name(s): ucscGeneNc_uc003ejk_2
TC01001606.hg.4	2.28626	1.19299	2.28626	up	RP11-295K2.3	novel transcript
TC0X001493.hg.4	2.28583	1.19272	2.28583	up	GABRA3	gamma-aminobutyric acid (GABA) A receptor, alpha 3
TC1600001719.oe.1	2.28578	1.19269	2.28578	up	lnc-RP11-276H1.3.1-1//NONHSAG018635//RP11-276H1.2//OTTHUMG00000172961	LNCipedia Identified Transcript - Alternate transcript name(s): RP11-276H1.2-001//NONCODE class 'Antisense', External ID: TCONS_00013978 Name: RP11-276H1.2, Ensembl Cross Reference: ENST00000566957 Name: RP11-276H1.2//N/A
TC12003253.hg.4	2.28501	1.1922	2.28501	up	THAP2	THAP domain containing, apoptosis associated protein 2
TC10001081.hg.4	2.28496	1.19217	2.28496	up	RP11-383B4.4	putative novel transcript
TC11001341.hg.4	2.28415	1.19166	2.28415	up	TRIM5	tripartite motif-containing 5//tripartite motif containing 5
TC0X00000314.oe.1	2.28405	1.19159	2.28405	up	ZNF630-AS1//lnc-SSX6-1//NONHSAG054400//OTTHUMG00000021461	ZNF630 antisense RNA 1 [Source:HGNC Symbol;Acc:HGNC:41215]//NONCODE class 'Antisense', External ID: TCONS_00039680 Name: ZNF630-AS1, Ensembl Cross Reference: ENST00000436124 Name: ZNF630-AS1//LNCipedia Identified Transcript - Alternate transcript name(s): ENST00000436124, ZNF630-AS1-001//LNCipedia Identified Transcript//ZNF630 antisense RNA 1 (ZNF630-AS1), long non-coding RNA.
TC20000073.hg.4	2.2837	1.19137	2.2837	up	PLCB1-IT1	putative novel transcript//PLCB1 intronic transcript 1 (non-protein coding)
TC05000899.hg.4	2.28364	1.19134	2.28364	up	CTC-348L5.1	novel transcript
TC15000124.hg.4	2.2833	1.19112	2.2833	up	GABRA5	gamma-aminobutyric acid (GABA) A receptor, alpha 5
TC11001561.hg.4	2.28265	1.19071	2.28265	up	RAG2	recombination activating gene 2
TC11002233.hg.4	2.28145	1.18995	2.28145	up	MMP10	matrix metallopeptidase 10 (stromelysin 2)
TC1500002192.oe.1	2.2812	1.18979	2.2812	up	RP11-327J17.9	N/A
TC10000245.hg.4	2.28021	1.18917	2.28021	up	ANKRD30A	ankyrin repeat domain 30A
TC14000627.hg.4	2.2798	1.18891	2.2798	up	CYP46A1	cytochrome P450, family 46, subfamily A, polypeptide 1
TC20000350.hg.4	2.27819	1.18789	2.27819	up	RP3-461P17.9	putative novel transcript
TC06001976.hg.4	2.27804	1.18779	2.27804	up	BVES	blood vessel epicardial substance
TC06000080.hg.4	2.27628	1.18668	2.27628	up	RP3-510L9.1	novel transcript
TC0100003970.oe.1	2.27349	1.18491	2.27349	up	LINC01361//lnc-TTLL7-4//OTTHUMG00000009770//NONHSAG001927	long intergenic non-protein coding RNA 1361 (LINC01361), transcript variant 2, long non-coding RNA.//long intergenic non-protein coding RNA 1361 (LINC01361), transcript variant 1, long non-coding RNA.//long intergenic non-protein coding RNA 1361 [Source:HGNC Symbol;Acc:HGNC:50595]//LNCipedia Identified Transcript - Alternate transcript name(s): RP11-170N11.1-002//LNCipedia Identified Transcript -…
TC02000895.hg.4	2.27324	1.18475	2.27324	up	AC092620.3	putative novel transcript
TC12001240.hg.4	2.27254	1.1843	2.27254	up	TAS2R46	taste receptor, type 2, member 46
TC0X000866.hg.4	2.27219	1.18408	2.27219	up	ATXN3L	ataxin 3-like
TC0500001929.oe.1	2.27207	1.18401	2.27207	up	lnc-DAP-6	LNCipedia Identified Transcript - Alternate transcript name(s): l_2877_chr5:10828046-10830172_testes
TC03000416.hg.4	2.27113	1.18341	2.27113	up	CTD-2013N24.2	putative novel transcript
TC2100000833.oe.1	2.27092	1.18328	2.27092	up	lnc-PSMG1-2	LNCipedia Identified Transcript//NONCODE class 'Linc', External ID: TCONS_00024900//gene_id XLOC_014083; transcript_id TCONS_00029143; oId TCONS_00008779; linc_name linc-ERG-8; tss_id TSS21986; class_code u; gene_name linc-ERG-8;
TC11000467.hg.4	2.27032	1.1829	2.27032	up	SERPING1	serpin peptidase inhibitor, clade G (C1 inhibitor), member 1
TC12003304.hg.4	2.26978	1.18255	2.26978	up	TAS2R14	taste receptor, type 2, member 14
TC10001515.hg.4	2.26965	1.18247	2.26965	up	HTR7	5-hydroxytryptamine (serotonin) receptor 7 (adenylate cyclase-coupled)//5-hydroxytryptamine (serotonin) receptor 7, adenylate cyclase-coupled
TC17_ctg5_hap1000016.hg.4	2.26951	1.18238	2.26951	up	KANSL1-AS1	KANSL1 antisense RNA 1
TC0500000216.oe.1	2.2691	1.18212	2.2691	up	lnc-FAM105B-2	NONCODE class 'Linc', External ID: TCONS_00031432//gene_id XLOC_004299; transcript_id TCONS_00009877; oId TCONS_00010948; linc_name linc-FBXL7-2; tss_id TSS6906; class_code u; gene_name linc-FBXL7-2;//LNCipedia Identified Transcript
TC19001032.hg.4	2.2687	1.18186	2.2687	up	GNG7	guanine nucleotide binding protein (G protein), gamma 7
TC0200002782.oe.1	2.26856	1.18178	2.26856	up	lnc-MATN3-1	LNCipedia Identified Transcript//NONCODE class 'Exonic', Ensembl Cross Reference: ENST00000494964 Name: WDR35
TC05000175.hg.4	2.26729	1.18097	2.26729	up	MIR3650//LIFR-AS1	LIFR antisense RNA 1//novel transcript, antisense to LIFR//microRNA 3650
TC22000250.hg.4	2.26671	1.1806	2.26671	up	RP1-302D9.3	novel transcript, antisense to LARGE
TC0400000348.oe.1	2.26663	1.18055	2.26663	up	NONHSAG037762//LINC01259//XLOC_003510//lnc-KLF3-5//OTTHUMG00000160486	LNCipedia Identified Transcript - Alternate transcript name(s): RP11-213G21.1-001//LNCipedia Identified Transcript - Alternate transcript name(s): FPKM1_group_23243_transcript_1//long intergenic non-protein coding RNA 1259 [Source:HGNC Symbol;Acc:HGNC:49899]//NONCODE class 'Linc', PubMed Identifer: PMID:23818866 FPKM1_group_23243_transcr//gene_id XLOC_003510; transcript_id TCONS_00007515; oId ENS…
TC04000744.hg.4	2.26632	1.18035	2.26632	up	DCLK2	doublecortin-like kinase 2
TC01003750.hg.4	2.26607	1.18019	2.26607	up	SLC45A3//ELK4	ELK4, ETS-domain protein (SRF accessory protein 1)//solute carrier family 45, member 3
TC09000537.hg.4	2.26566	1.17993	2.26566	up	FKTN	fukutin
TC01003144.hg.4	2.26564	1.17992	2.26564	up	LINC01138//RP11-495P10.2//LOC103091866	uncharacterized LOC103091866//novel transcript//long intergenic non-protein coding RNA 1138
TC0800000339.oe.1	2.26532	1.17972	2.26532	up	lnc-RBPMS-2	LNCipedia Identified Transcript - Alternate transcript name(s): l_3572_chr8:30161634-30167617_76bGuttman_hLF
TC15000954.hg.4	2.265	1.17951	2.265	up	LRRC28	leucine rich repeat containing 28
TC21000164.hg.4	2.26457	1.17924	2.26457	up	DYRK1A	dual-specificity tyrosine-(Y)-phosphorylation regulated kinase 1A
TC09001429.hg.4	2.26353	1.17857	2.26353	up	OR13C4	olfactory receptor, family 13, subfamily C, member 4
TC0100004193.oe.1	2.263	1.17824	2.263	up	lnc-PSRC1-1	LNCipedia Identified Transcript - Alternate transcript name(s): expReg_chr1_12277_-
TC01001533.hg.4	2.26249	1.17791	2.26249	up	RP11-195C7.1//LOC101930156//LOC101930532	uncharacterized LOC101930156//uncharacterized LOC101930532//novel transcript
TC1000000254.oe.1	2.26245	1.17789	2.26245	up	lnc-COMMD3-5	LNCipedia Identified Transcript//NONCODE class 'Linc', Ensembl Cross Reference: ENST00000435632 Name: ADIPOR1P1
TC0300000162.oe.1	2.26241	1.17786	2.26241	up	lnc-GALNTL2-1	LNCipedia Identified Transcript//NONCODE class 'Linc', External ID: TCONS_00027173//gene_id XLOC_002585; transcript_id TCONS_00006792; oId TCONS_00034091; linc_name linc-OXNAD1-1; tss_id TSS4094; class_code u; gene_name linc-OXNAD1;
TC01000877.hg.4	2.26141	1.17722	2.26141	up	RP11-57H12.2	novel transcript
TC03000583.hg.4	2.26138	1.17721	2.26138	up	ATP6V1A	ATPase, H+ transporting, lysosomal 70kDa, V1 subunit A
TC19001609.hg.4	2.26117	1.17707	2.26117	up	CEACAM22P	carcinoembryonic antigen-related cell adhesion molecule 2, pseudogene
TC07001369.hg.4	2.26117	1.17707	2.26117	up	AC020743.2	putative novel transcript
TC0400000345.oe.1	2.26093	1.17691	2.26093	up	lnc-TBC1D1-3	LNCipedia Identified Transcript - Alternate transcript name(s): expReg_chr4_1902_+
TC06001088.hg.4	2.25948	1.17599	2.25948	up	ULBP2	UL16 binding protein 2
TC01000971.hg.4	2.25918	1.1758	2.25918	up	CEPT1	choline/ethanolamine phosphotransferase 1
TC11001343.hg.4	2.25857	1.17541	2.25857	up	OR52N1	olfactory receptor, family 52, subfamily N, member 1
TC0600003052.oe.1	2.2573	1.1746	2.2573	up	lnc-VNN1-1	NONCODE class 'Linc', PubMed Identifer: PMID:23818866 FPKM1_group_28460_transcr//LNCipedia Identified Transcript - Alternate transcript name(s): FPKM1_group_28460_transcript_1
TC01000591.hg.4	2.2572	1.17454	2.2572	up	EFCAB14-AS1	EFCAB14 antisense RNA 1//putative novel transcript
TC0400001972.oe.1	2.25667	1.1742	2.25667	up	lnc-TMPRSS11BNL-1	LNCipedia Identified Transcript//NONCODE class 'Exonic', Ensembl Cross Reference: ENST00000511720 Name: RP11-646E20.6//NONCODE class 'Exonic', Ensembl Cross Reference: ENST00000504453 Name: RP11-646E20.6
TC01002553.hg.4	2.2563	1.17396	2.2563	up	PPT1	palmitoyl-protein thioesterase 1
TC0X000433.hg.4	2.25627	1.17394	2.25627	up	SH3BGRL	SH3 domain binding glutamic acid-rich protein like//SH3 domain binding glutamate-rich protein like
TC07001731.hg.4	2.2559	1.17371	2.2559	up	SRPK2	SRSF protein kinase 2//SFRS protein kinase 2
TC17001538.hg.4	2.25419	1.17261	2.25419	up	PLEKHH3	pleckstrin homology domain containing, family H (with MyTH4 domain) member 3
TC17001812.hg.4	2.25367	1.17228	2.25367	up	HELZ	helicase with zinc finger
TC11000416.hg.4	2.25323	1.17199	2.25323	up	OR4S1	olfactory receptor, family 4, subfamily S, member 1
TC03000930.hg.4	2.25285	1.17175	2.25285	up	ECT2	epithelial cell transforming sequence 2 oncogene//epithelial cell transforming 2
TC1200002550.oe.1	2.25163	1.17097	2.25163	up	lnc-ZFC3H1-2	LNCipedia Identified Transcript//gene_id XLOC_010126; transcript_id TCONS_00020839; oId TCONS_00003130; linc_name linc-ZFC3H1-2; tss_id TSS15903; class_code .; gene_name linc-ZFC3H1-2;
TC02001235.hg.4	2.2514	1.17082	2.2514	up	PIKFYVE	phosphoinositide kinase, FYVE finger containing
TC0X000676.hg.4	2.25137	1.1708	2.25137	up	F9	coagulation factor IX
TC10001517.hg.4	2.2508	1.17044	2.2508	up	ANKRD1	ankyrin repeat domain 1 (cardiac muscle)
TC05001827.hg.4	2.25076	1.17041	2.25076	up	CDC23	cell division cycle 23//cell division cycle 23 homolog (S. cerevisiae)
TC0100005010.oe.1	2.25063	1.17033	2.25063	up	lnc-CSRP1-4	LNCipedia Identified Transcript//NONCODE class 'Linc'
TC05001928.hg.4	2.2501	1.16999	2.2501	up	PDE6A	phosphodiesterase 6A, cGMP-specific, rod, alpha
TC12000684.hg.4	2.25003	1.16995	2.25003	up	LRRIQ1	leucine-rich repeats and IQ motif containing 1
TC1200000686.oe.1	2.24982	1.16981	2.24982	up	lnc-AMHR2-1	LNCipedia Identified Transcript//NONCODE class 'Exonic'
TC07001675.hg.4	2.24982	1.16981	2.24982	up	ACTL6B	actin-like 6B
TC07000377.hg.4	2.24945	1.16958	2.24945	up	ZNF735P	zinc finger protein 735, pseudogene
TC07001002.hg.4	2.24885	1.16919	2.24885	up	GIMAP8	GTPase, IMAP family member 8
TC06000383.hg.4	2.24827	1.16881	2.24827	up	MSH5-SAPCD1//SAPCD1//MSH5	suppressor APC domain containing 1//MSH5-SAPCD1 readthrough (NMD candidate)//MSH5-SAPCD1 readthrough (non-protein coding)//mutS homolog 5//mutS homolog 5 (E. coli)
TC18000145.hg.4	2.24826	1.16881	2.24826	up	GALNT1	polypeptide N-acetylgalactosaminyltransferase 1//UDP-N-acetyl-alpha-D-galactosamine:polypeptide N-acetylgalactosaminyltransferase 1 (GalNAc-T1)
TC2000001403.oe.1	2.24813	1.16872	2.24813	up	NONHSAG032197//OTTHUMG00000175574//RP11-151E14.1//lnc-PPP1R3D-4	LNCipedia Identified Transcript - Alternate transcript name(s): RP11-151E14.1-001//NONCODE class 'Linc', External ID: TCONS_00023586 Name: RP11-151E14.1, Ensembl Cross Reference: ENST00000569070 Name: RP11-151E14.1//N/A
TC03000834.hg.4	2.24789	1.16857	2.24789	up	RP11-788A4.1	novel transcript
TC1900002758.oe.1	2.24788	1.16857	2.24788	up	lnc-ZNF667-2//AC007228.11//NONHSAG026636	LNCipedia Identified Transcript//NONCODE class 'Antisense', PubMed Identifer: PMID:22140575 brain_Pred23693 Name: AC007228.11, External ID: TCONS_00018757 Name: AC007228.11, Ensembl Cross Reference: ENST00000596587 Name: AC007228.11//N/A//LNCipedia Identified Transcript - Alternate transcript name(s): ENST00000499186
TC20000351.hg.4	2.24765	1.16842	2.24765	up	WFDC10A	WAP four-disulfide core domain 10A
TC07001168.hg.4	2.24727	1.16817	2.24727	up	AC017060.1//LOC101927630	novel transcript//uncharacterized LOC101927630
TC1500000504.oe.1	2.24721	1.16814	2.24721	up	lnc-AQP9-3	LNCipedia Identified Transcript//NONCODE class 'Linc', External ID: TCONS_00012639
TC1600001130.oe.1	2.24676	1.16785	2.24676	up	lnc-DHX38-17	NONCODE class 'Linc', PubMed Identifer: PMID:23818866 FPKM1_group_11857_transcr//LNCipedia Identified Transcript - Alternate transcript name(s): FPKM1_group_11857_transcript_4
TC0200004900.oe.1	2.24654	1.16771	2.24654	up	lnc-HDAC4-1	LNCipedia Identified Transcript - Alternate transcript name(s): ENST00000567151, OTTHUMT00000431739.1, RP11-648F7.1-001//NONCODE class 'Linc', External ID: TCONS_00021076 Name: RP11-648F7.1, Ensembl Cross Reference: ENST00000567151 Name: RP11-648F7.1
TC0600001308.oe.1	2.24622	1.1675	2.24622	up	lnc-MARCKS-12	LNCipedia Identified Transcript - Alternate transcript name(s): FPKM1_group_28215_transcript_2//NONCODE class 'Linc', PubMed Identifer: PMID:23818866 FPKM1_group_28215_transcr
TC0900002059.oe.1	2.24534	1.16693	2.24534	up	lnc-TSTD2-6	LNCipedia Identified Transcript//NONCODE class 'Sense No Exonic'
TC14001022.hg.4	2.24521	1.16685	2.24521	up	EGLN3	egl nine homolog 3 (C. elegans)//egl-9 family hypoxia-inducible factor 3
TC01003007.hg.4	2.24512	1.16679	2.24512	up	BCL2L15	BCL2-like 15
TC09000375.hg.4	2.24506	1.16676	2.24506	up	RP11-439K3.3	putative novel transcript
TC11002230.hg.4	2.24344	1.16571	2.24344	up	MMP27	matrix metallopeptidase 27
TC02002930.hg.4	2.24218	1.1649	2.24218	up	OR6B2	olfactory receptor, family 6, subfamily B, member 2
TC1300000004.oe.1	2.24201	1.16479	2.24201	up	lnc-RP11-408E5.4.1-10//OTTHUMG00000016451//XLOC_010283//NONHSAG012855//LINC00349	NONCODE class 'Linc', External ID: TCONS_00009206 Name: LINC00349, Ensembl Cross Reference: ENST00000448748 Name: LINC00349//long intergenic non-protein coding RNA 349 [Source:HGNC Symbol;Acc:HGNC:42667]//gene_id XLOC_010283; transcript_id TCONS_00021521; oId ENST00000448748; linc_name linc-MPHOSPH8-9; tss_id TSS16126; class_code u; gene_name linc-MPHOSPH8-9;//LNCipedia Identified Transcript - Al…
TC2200000095.oe.1	2.24191	1.16473	2.24191	up	lnc-TBX1-2	NONCODE class 'Linc', PubMed Identifer: PMID:23818866 FPKM1_group_20284_transcr//LNCipedia Identified Transcript - Alternate transcript name(s): FPKM1_group_20284_transcript_1
TC1000000134.oe.1	2.23985	1.1634	2.23985	up	lnc-GATA3-11	NONCODE class 'Linc', Ensembl Cross Reference: ENST00000451976 Name: PRPF38AP1//LNCipedia Identified Transcript
TC05002121.hg.4	2.23831	1.16241	2.23831	up	GMCL1P1	germ cell-less, spermatogenesis associated 1 pseudogene 1
TC17000147.hg.4	2.23831	1.16241	2.23831	up	GLP2R	glucagon-like peptide 2 receptor
TC11001337.hg.4	2.2382	1.16234	2.2382	up	OR51I1	olfactory receptor, family 51, subfamily I, member 1
TC06001082.hg.4	2.23819	1.16233	2.23819	up	GINM1//C6orf72	chromosome 6 open reading frame 72//glycoprotein integral membrane 1
TC13000124.hg.4	2.2373	1.16176	2.2373	up	CCNA1	cyclin A1
TC0Y000053.hg.4	2.23729	1.16176	2.23729	up	DDX3Y	DEAD (Asp-Glu-Ala-Asp) box polypeptide 3, Y-linked//DEAD (Asp-Glu-Ala-Asp) box helicase 3, Y-linked
TC01000774.hg.4	2.23585	1.16082	2.23585	up	LHX8	LIM homeobox 8
TC19000358.hg.4	2.23563	1.16068	2.23563	up	SSBP4	single stranded DNA binding protein 4
TC1100000690.oe.1	2.23438	1.15988	2.23438	up	RP11-881M11.2//NONHSAG008442//lnc-TMEM109-1//OTTHUMG00000167799	NONCODE class 'Linc', External ID: TCONS_00005406 Name: RP11-881M11.2, Ensembl Cross Reference: ENST00000544421 Name: RP11-881M11.2//LNCipedia Identified Transcript - Alternate transcript name(s): RP11-881M11.2-001//N/A
TC0300002549.oe.1	2.23438	1.15987	2.23438	up	lnc-ZNF717-5	LNCipedia Identified Transcript//NONCODE class 'Linc', Ensembl Cross Reference: ENST00000493276 Name: RP11-803B1.2
TC1900000493.oe.1	2.23415	1.15972	2.23415	up	lnc-PGPEP1-5	NONCODE class 'Linc', External ID: TCONS_00019226 Name: MIR3188, Ensembl Cross Reference: ENST00000596186 Name: MIR3188//LNCipedia Identified Transcript
TC0X000952.hg.4	2.23409	1.15969	2.23409	up	DYNLT3	dynein, light chain, Tctex-type 3
TC1800000406.oe.1	2.23292	1.15893	2.23292	up	lnc-SETBP1-3	LNCipedia Identified Transcript//NONCODE class 'Linc', External ID: TCONS_00017620
TC0100001744.oe.1	2.23193	1.15829	2.23193	up	OTTHUMG00000012388//NONHSAG002953//RP1-91G5.3//FLG-AS1//lnc-LCE5A-1//lnc-LCE5A-2//NONHSAG002948//OTTHUMG00000012203	LNCipedia Identified Transcript - Alternate transcript name(s): FLG-AS1-003//NONCODE class 'Antisense', PubMed Identifer: PMID:22140575 mixed_Pred3270//LNCipedia Identified Transcript - Alternate transcript name(s): FLG-AS1-004//LNCipedia Identified Transcript - Alternate transcript name(s): RP1-91G5.3-001//LNCipedia Identified Transcript - Alternate transcript name(s): FLG-AS1-001//N/A//NONCODE …
TC05000946.hg.4	2.23135	1.15791	2.23135	up	EFCAB9	EF-hand calcium binding domain 9
TC07000761.hg.4	2.23083	1.15758	2.23083	up	AC000123.4	putative novel transcript
TC0700002336.oe.1	2.23055	1.1574	2.23055	up	CTB-139P11.2	N/A
TC09000539.hg.4	2.22995	1.15701	2.22995	up	TMEM38B	transmembrane protein 38B
TC0X000629.hg.4	2.22989	1.15698	2.22989	up	RP5-842K24.2//RAP2C-AS1	novel transcript//RAP2C antisense RNA 1
TC20000637.hg.4	2.22925	1.15656	2.22925	up	ESF1	ESF1, nucleolar pre-rRNA processing protein, homolog (S. cerevisiae)
TC07000684.hg.4	2.229	1.1564	2.229	up	CDHR3	cadherin-related family member 3
TC17001820.hg.4	2.22885	1.1563	2.22885	up	SLC16A6	solute carrier family 16, member 6
TC06002005.hg.4	2.22846	1.15605	2.22846	up	AKD1//AK9	adenylate kinase domain containing 1//adenylate kinase 9
TC0200003796.oe.1	2.2284	1.15601	2.2284	up	lnc-SEPT10-2	LNCipedia Identified Transcript - Alternate transcript name(s): ucscGeneNc_uc010fjz_1
TC01001518.hg.4	2.22755	1.15546	2.22755	up	ZBTB37	zinc finger and BTB domain containing 37
TC08001024.hg.4	2.22695	1.15507	2.22695	up	SLC18A1	solute carrier family 18 (vesicular monoamine transporter), member 1//solute carrier family 18 (vesicular monoamine), member 1
TC07001779.hg.4	2.22664	1.15487	2.22664	up	TFEC	transcription factor EC
TC10000274.hg.4	2.22649	1.15477	2.22649	up	RP11-517P14.2	novel transcript
TC1000002495.oe.1	2.22631	1.15466	2.22631	up	lnc-ABLIM1-1	NONCODE class 'Linc', External ID: TCONS_00004896//LNCipedia Identified Transcript//gene_id XLOC_008957; transcript_id TCONS_00019032; oId TCONS_00009376; linc_name linc-ABLIM1-1; tss_id TSS14216; class_code u; gene_name linc-ABLIM1-1;//NONCODE class 'Linc', External ID: TCONS_00004447
TC05000823.hg.4	2.22508	1.15386	2.22508	up	PPARGC1B	peroxisome proliferator-activated receptor gamma, coactivator 1 beta
TC07001736.hg.4	2.22449	1.15347	2.22449	up	ATXN7L1	ataxin 7-like 1
TC19000937.hg.4	2.22428	1.15334	2.22428	up	ZNF460	zinc finger protein 460
TC07001285.hg.4	2.22407	1.1532	2.22407	up	AOAH	acyloxyacyl hydrolase (neutrophil)
TC19001135.hg.4	2.22383	1.15305	2.22383	up	MYO1F	myosin IF
TC03002096.hg.4	2.22375	1.15299	2.22375	up	BCL6	B-cell CLL/lymphoma 6
TC03001941.hg.4	2.2234	1.15277	2.2234	up	VEPH1	ventricular zone expressed PH domain homolog 1 (zebrafish)//ventricular zone expressed PH domain-containing 1
TC1200001177.oe.1	2.2229	1.15244	2.2229	up	lnc-GAS2L3-1	NONCODE class 'Exonic', Ensembl Cross Reference: ENST00000551148 Name: ANO4//LNCipedia Identified Transcript
TC14000236.hg.4	2.22285	1.15241	2.22285	up	SLC25A21-AS1	SLC25A21 antisense RNA 1
TC17001890.hg.4	2.22272	1.15233	2.22272	up	ACOX1	acyl-CoA oxidase 1, palmitoyl
TC01003505.hg.4	2.22261	1.15225	2.22261	up	KIFAP3	kinesin-associated protein 3
TC11000201.hg.4	2.22171	1.15167	2.22171	up	PARVA	parvin, alpha
TC01000641.hg.4	2.22079	1.15107	2.22079	up	PRPF38A	PRP38 pre-mRNA processing factor 38 (yeast) domain containing A//pre-mRNA processing factor 38A
TC0900001004.oe.1	2.2205	1.15088	2.2205	up	lnc-TLR4-3	gene_id XLOC_007536; transcript_id TCONS_00016675; oId TCONS_00042305; linc_name linc-CEP110-14; tss_id TSS12017; class_code u; gene_name linc-CEP110-14;//gene_id XLOC_007536; transcript_id TCONS_00016141; oId TCONS_00014266; linc_name linc-CEP110-14; tss_id TSS12018; class_code u; gene_name linc-CEP110-14;//NONCODE class 'Linc', External ID: TCONS_00039149//NONCODE class 'Linc', External ID: TCO…
TC12000914.hg.4	2.22	1.15056	2.22	up	MAP1LC3B2	microtubule-associated protein 1 light chain 3 beta 2
TC01000870.hg.4	2.21968	1.15035	2.21968	up	RP11-148B18.1	putative novel transcript
TC01001097.hg.4	2.21959	1.15029	2.21959	up	PIAS3	protein inhibitor of activated STAT, 3
TC08000672.hg.4	2.21924	1.15006	2.21924	up	RP11-238I10.1	novel transcript
TC1200001822.oe.1	2.21899	1.1499	2.21899	up	lnc-CLEC4C-2	NONCODE class 'Exonic', Ensembl Cross Reference: ENST00000539738 Name: SLC2A14//LNCipedia Identified Transcript
TC14000067.hg.4	2.21852	1.1496	2.21852	up	ANG//RNASE4	ribonuclease, RNase A family, 4//novel protein, ANG-RNASE4 readthrough//angiogenin, ribonuclease, RNase A family, 5
TC0300001682.oe.1	2.21821	1.1494	2.21821	up	lnc-MAP3K13-4	LNCipedia Identified Transcript//NONCODE class 'Exonic', Ensembl Cross Reference: ENST00000465201 Name: SENP2
TC05000567.hg.4	2.21817	1.14937	2.21817	up	HSD17B4	hydroxysteroid (17-beta) dehydrogenase 4
TC11002409.hg.4	2.2174	1.14887	2.2174	up	OR8B12	olfactory receptor, family 8, subfamily B, member 12
TC01000885.hg.4	2.21737	1.14885	2.21737	up	DPYD-AS1	DPYD antisense RNA 1//novel transcript, antisense to DPYD
TC03001805.hg.4	2.21709	1.14867	2.21709	up	ANAPC13	anaphase promoting complex subunit 13
TC02000007.hg.4	2.21681	1.14849	2.21681	up	AC093326.2//LOC101927362	novel transcript//uncharacterized LOC101927362
TC05001089.hg.4	2.21655	1.14831	2.21655	up	OR4F16//OR4F29//OR4F3	olfactory receptor, family 4, subfamily F, member 16//olfactory receptor, family 4, subfamily F, member 29//olfactory receptor, family 4, subfamily F, member 3
TC1600000465.oe.1	2.2165	1.14828	2.2165	up	lnc-SLC5A11-2	NONCODE class 'Exonic', Ensembl Cross Reference: ENST00000563201 Name: TNRC6A//LNCipedia Identified Transcript
TC0500001012.oe.1	2.21617	1.14807	2.21617	up	lnc-AP3S1-6	LNCipedia Identified Transcript - Alternate transcript name(s): ENST00000502182
TC02002946.hg.4	2.21561	1.1477	2.21561	up	MTERF4//MTERFD2	mitochondrial transcription termination factor 4//MTERF domain containing 2
TC01002721.hg.4	2.21503	1.14733	2.21503	up	NFIA-AS2//RP4-668G5.1	NFIA antisense RNA 2//novel transcript
TC07001181.hg.4	2.21402	1.14667	2.21402	up	AC005062.2//LOC101927668	novel transcript, sense overlapping to MACC1//uncharacterized LOC101927668
TC0X001326.hg.4	2.21391	1.1466	2.21391	up	CUL4B	cullin 4B
TC01002923.hg.4	2.21352	1.14634	2.21352	up	EXTL2	exostoses (multiple)-like 2//exostosin-like glycosyltransferase 2
TC01002714.hg.4	2.21343	1.14628	2.21343	up	RP11-470E16.1//HSD52	uncharacterized LOC729467//novel transcript
TC1200001217.oe.1	2.21319	1.14613	2.21319	up	lnc-EID3-1	NONCODE class 'Exonic', Ensembl Cross Reference: ENST00000525265 Name: TXNRD1//LNCipedia Identified Transcript//NONCODE class 'Exonic', PubMed Identifer: PMID:22140575 mixed_Pred12014//NONCODE class 'Exonic', Ensembl Cross Reference: ENST00000526207 Name: TXNRD1//NONCODE class 'Exonic', PubMed Identifer: PMID:22140575 brain_Pred9819
TC0200002874.oe.1	2.21312	1.14608	2.21312	up	lnc-OST4-8	LNCipedia Identified Transcript - Alternate transcript name(s): NONHSAT069705
TC0800000299.oe.1	2.21286	1.14591	2.21286	up	lnc-SCARA3-3	LNCipedia Identified Transcript//NONCODE Identified Transcript, Ensembl Cross Reference: ENST00000523910 Name: ESCO2//NONCODE Identified Transcript, Ensembl Cross Reference: ENST00000524293 Name: ESCO2//NONCODE class 'Exonic'
TC07000805.hg.4	2.21266	1.14578	2.21266	up	KLHDC10	kelch domain containing 10
TC1700000928.oe.1	2.21231	1.14555	2.21231	up	lnc-LRRC37A2-2	NONCODE class 'Exonic', Ensembl Cross Reference: ENST00000486366 Name: NSF//LNCipedia Identified Transcript
TC04001405.hg.4	2.21215	1.14545	2.21215	up	ADH5	alcohol dehydrogenase 5 (class III), chi polypeptide
TC01001607.hg.4	2.21191	1.14529	2.21191	up	PLA2G4A	phospholipase A2, group IVA (cytosolic, calcium-dependent)
TC0300000192.oe.1	2.21163	1.14511	2.21163	up	lnc-RAB5A-1	NONCODE class 'Exonic', Ensembl Cross Reference: ENST00000469085 Name: KAT2B//LNCipedia Identified Transcript
TC02005040.hg.4	2.21114	1.14479	2.21114	up	TXNDC9	thioredoxin domain containing 9
TC04001499.hg.4	2.21097	1.14468	2.21097	up	C4orf3	chromosome 4 open reading frame 3
TC0500002136.oe.1	2.21019	1.14417	2.21019	up	lnc-TTC33-4	LNCipedia Identified Transcript//NONCODE class 'Exonic', Ensembl Cross Reference: ENST00000511248 Name: PRKAA1
TC1500001705.oe.1	2.21005	1.14408	2.21005	up	AC007950.1//OTTHUMG00000172302//lnc-CA12-1//NONHSAG017131	NONCODE class 'Linc', External ID: TCONS_00013425 Name: AC007950.1, Ensembl Cross Reference: ENST00000560465 Name: AC007950.1//N/A//LNCipedia Identified Transcript - Alternate transcript name(s): AC007950.1-001
TC1600000823.oe.1	2.2096	1.14379	2.2096	up	lnc-CHD9-4	NONCODE class 'Linc', External ID: TCONS_00014734//LNCipedia Identified Transcript//gene_id XLOC_011725; transcript_id TCONS_00024415; oId TCONS_00004963; linc_name linc-CHD9-3; tss_id TSS18355; class_code u; gene_name linc-CHD9-3;//NONCODE class 'Linc', PubMed Identifer: PMID:23818866 FPKM1_group_11649_transcr//LNCipedia Identified Transcript - Alternate transcript name(s): FPKM1_group_11649_tra…
TC22000350.hg.4	2.20918	1.14351	2.20918	up	3-Sep	septin 3
TC08000537.hg.4	2.20902	1.14341	2.20902	up	CTD-3118D11.3	novel transcript
TC02001093.hg.4	2.20809	1.1428	2.20809	up	NUP35	nucleoporin 35kDa
TC0400000609.oe.1	2.20748	1.1424	2.20748	up	lnc-CXCL1-1	chemokine (C-X-C motif) ligand 1 (melanoma growth stimulating activity, alpha) (CXCL1), transcript variant 2, non-coding RNA.//LNCipedia Identified Transcript//NONCODE class 'Exonic'
TC1900002163.oe.1	2.20645	1.14173	2.20645	up	lnc-ZNF792-5	LNCipedia Identified Transcript//NONCODE class 'Antisense', External ID: TCONS_00018661
TC0100005141.oe.1	2.20597	1.14141	2.20597	up	lnc-C1orf133-5	LNCipedia Identified Transcript - Alternate transcript name(s): NONHSAT009271
TC07000104.hg.4	2.20594	1.14139	2.20594	up	AC005550.3	novel transcript, antisense to MEOX2
TC10000338.hg.4	2.20581	1.14131	2.20581	up	NCOA4	nuclear receptor coactivator 4
TC19001082.hg.4	2.20493	1.14073	2.20493	up	PRR22	proline rich 22
TC02001910.hg.4	2.20489	1.14071	2.20489	up	AC012368.1	novel transcript
TC07001238.hg.4	2.2044	1.14039	2.2044	up	AC004593.3	putative novel transcript
TC10000569.hg.4	2.20405	1.14016	2.20405	up	SFTPA2//SFTPA1	surfactant protein A1//surfactant protein A2
TC0600003045.oe.1	2.2034	1.13973	2.2034	up	lnc-OR2A4-1	LNCipedia Identified Transcript//NONCODE class 'Exonic', Ensembl Cross Reference: ENST00000489888 Name: MED23
TC17001754.hg.4	2.20331	1.13967	2.20331	up	RNFT1	ring finger protein, transmembrane 1
TC03001570.hg.4	2.20307	1.13952	2.20307	up	ROBO1	roundabout, axon guidance receptor, homolog 1 (Drosophila)
TC0200003006.oe.1	2.20289	1.1394	2.20289	up	lnc-SRSF7-2	LNCipedia Identified Transcript - Alternate transcript name(s): refGeneNc_1388_NR_028386
TC02001948.hg.4	2.20256	1.13918	2.20256	up	GFPT1	glutamine-fructose-6-phosphate transaminase 1//glutamine--fructose-6-phosphate transaminase 1
TC0600000996.oe.1	2.20236	1.13905	2.20236	up	lnc-SENP6-11	LNCipedia Identified Transcript - Alternate transcript name(s): l_3206_chr6:76057402-76060176_brain
TC12000154.hg.4	2.20215	1.13892	2.20215	up	KLRF2	killer cell lectin-like receptor subfamily F, member 2
TC1100001137.oe.1	2.20175	1.13865	2.20175	up	lnc-THRSP-4	LNCipedia Identified Transcript - Alternate transcript name(s): FPKM1_group_4979_transcript_1//NONCODE class 'Linc', PubMed Identifer: PMID:23818866 FPKM1_group_4979_transcri
TC17001705.hg.4	2.20175	1.13865	2.20175	up	CA10	carbonic anhydrase X
TC01006357.hg.4	2.20138	1.13841	2.20138	up	CDCP2	CUB domain containing protein 2
TC03000652.hg.4	2.20032	1.13771	2.20032	up	RP11-124N2.1	novel transcript
TC05001714.hg.4	2.20028	1.13769	2.20028	up	LOX	lysyl oxidase
TC08001288.hg.4	2.20026	1.13768	2.20026	up	VCPIP1	valosin containing protein (p97)/p47 complex interacting protein 1
TC1200001035.oe.1	2.20026	1.13767	2.20026	up	lnc-TMTC2-3	NONCODE class 'Exonic', Ensembl Cross Reference: ENST00000551645 Name: METTL25//LNCipedia Identified Transcript
TC04000222.hg.4	2.19981	1.13738	2.19981	up	FAM114A1	family with sequence similarity 114, member A1
TC10000727.hg.4	2.19956	1.13722	2.19956	up	SEMA4G	sema domain, immunoglobulin domain (Ig), transmembrane domain (TM) and short cytoplasmic domain, (semaphorin) 4G
TC1800000674.oe.1	2.19716	1.13564	2.19716	up	lnc-CNDP1-8	LNCipedia Identified Transcript - Alternate transcript name(s): ucscGeneNc_uc002lmh_1
TC02001021.hg.4	2.19681	1.13541	2.19681	up	CYBRD1	cytochrome b reductase 1
TC0500000264.oe.1	2.19552	1.13456	2.19552	up	CTD-2234B20.1//lnc-PRDM9-1//XLOC_004315//OTTHUMG00000161916//NONHSAG040050	NONCODE class 'Linc', External ID: TCONS_00030092 Name: CTD-2234B20.1, Ensembl Cross Reference: ENST00000507674 Name: CTD-2234B20.1//gene_id XLOC_004315; transcript_id TCONS_00009370; oId ENST00000507674; linc_name linc-PRDM9-1; tss_id TSS6945; class_code u; gene_name linc-PRDM9-1;//N/A//LNCipedia Identified Transcript - Alternate transcript name(s): CTD-2234B20.1-001
TC0600002728.oe.1	2.19516	1.13433	2.19516	up	lnc-ME1-1	NONCODE class 'Exonic', Ensembl Cross Reference: ENST00000515333 Name: PGM3//LNCipedia Identified Transcript
TC18000388.hg.4	2.19476	1.13406	2.19476	up	TERF1P2	telomeric repeat binding factor (NIMA-interacting) 1 pseudogene 2
TC07001935.hg.4	2.19458	1.13395	2.19458	up	TAS2R38	taste receptor, type 2, member 38
TC11000790.hg.4	2.19432	1.13378	2.19432	up	POLD3	polymerase (DNA-directed), delta 3, accessory subunit
TC02001612.hg.4	2.19421	1.1337	2.19421	up	AC010096.1//LOC101928196	uncharacterized LOC101928196//novel transcript
TC09001561.hg.4	2.19392	1.13351	2.19392	up	OR1B1	olfactory receptor, family 1, subfamily B, member 1
TC05001266.hg.4	2.19378	1.13342	2.19378	up	UGT3A1	UDP glycosyltransferase 3 family, polypeptide A1
TC09000968.hg.4	2.1935	1.13323	2.1935	up	ELAVL2	ELAV like neuron-specific RNA binding protein 2//ELAV (embryonic lethal, abnormal vision, Drosophila)-like 2 (Hu antigen B)
TC10000345.hg.4	2.19313	1.13299	2.19313	up	ASAH2B	N-acylsphingosine amidohydrolase (non-lysosomal ceramidase) 2B
TC07000384.hg.4	2.1925	1.13258	2.1925	up	ZNF107	zinc finger protein 107
TC06000790.hg.4	2.19179	1.13211	2.19179	up	AKIRIN2-AS1//AKIRIN2	akirin 2
TC01003272.hg.4	2.1917	1.13205	2.1917	up	RP1-178F15.3	---
TC0100000597.oe.1	2.19065	1.13136	2.19065	up	lnc-ZMYM4-2	LNCipedia Identified Transcript//NONCODE class 'Exonic', Ensembl Cross Reference: ENST00000466390 Name: ZMYM1//NONCODE class 'Exonic', Ensembl Cross Reference: ENST00000475654 Name: ZMYM1
TC01004076.hg.4	2.19054	1.13128	2.19054	up	OR13G1	olfactory receptor, family 13, subfamily G, member 1
TC04000445.hg.4	2.18996	1.1309	2.18996	up	PCAT4	gene differentially expressed in prostate//prostate cancer associated transcript 4 (non-protein coding)
TC22000492.hg.4	2.18989	1.13086	2.18989	up	TSSK2//DGCR14	DiGeorge syndrome critical region gene 14//testis-specific serine kinase 2
TC1700000518.oe.1	2.18981	1.13081	2.18981	up	lnc-TAOK1-2	LNCipedia Identified Transcript//NONCODE class 'Exonic', Ensembl Cross Reference: ENST00000587277 Name: TAOK1
TC1400001803.oe.1	2.18937	1.13052	2.18937	up	lnc-GTF2A1-5	NONCODE class 'Exonic', Ensembl Cross Reference: ENST00000554298 Name: CEP128//LNCipedia Identified Transcript
TC03003337.hg.4	2.18904	1.1303	2.18904	up	TBC1D5	TBC1 domain family, member 5
TC0400000955.oe.1	2.18849	1.12993	2.18849	up	lnc-ADAD1-4	LNCipedia Identified Transcript//NONCODE class 'Exonic', Ensembl Cross Reference: ENST00000470182 Name: KIAA1109
TC07000817.hg.4	2.18845	1.12991	2.18845	up	AC016831.7	novel transcript
TC03000376.hg.4	2.18834	1.12984	2.18834	up	ABHD6	abhydrolase domain containing 6
TC10001697.hg.4	2.18743	1.12924	2.18743	up	RP11-498J9.2	putative novel transcript
TC0700000545.oe.1	2.1867	1.12876	2.1867	up	HPVC1	human papillomavirus (type 18) E5 central sequence-like 1 [Source:HGNC Symbol;Acc:HGNC:5169]
TC1300001006.oe.1	2.18656	1.12866	2.18656	up	lnc-RNF6-5	LNCipedia Identified Transcript - Alternate transcript name(s): predAs_engstrom06_AK124468_1
TSUnmapped00001485.oe.1	2.18633	1.12851	2.18633	up	lnc-CCDC18-4	LNCipedia Identified Transcript
TC06000836.hg.4	2.18594	1.12825	2.18594	up	GRIK2	glutamate receptor, ionotropic, kainate 2
TC17001426.hg.4	2.18569	1.12809	2.18569	up	SRCIN1	SRC kinase signaling inhibitor 1
TC0100000845.oe.1	2.18553	1.12799	2.18553	up	lnc-FOXD2-7	LNCipedia Identified Transcript//NONCODE class 'Linc', PubMed Identifer: PMID:23818866 FPKM1_group_558_transcrip
TC01001490.hg.4	2.18459	1.12736	2.18459	up	FMO4	flavin containing monooxygenase 4
TC1000001536.oe.1	2.18413	1.12706	2.18413	up	lnc-PRKCQ-3	LNCipedia Identified Transcript//NONCODE class 'Linc'
TC1100000619.oe.1	2.18408	1.12703	2.18408	up	lnc-OR4C15-2	NONCODE class 'Linc', Ensembl Cross Reference: ENST00000525705 Name: OR4A14P//LNCipedia Identified Transcript
TC0200002191.oe.1	2.18405	1.127	2.18405	up	OTTHUMG00000154841//lnc-SMARCAL1-4//NONHSAG030472//AC069155.1	NONCODE class 'Antisense', External ID: TCONS_00020452 Name: AC069155.1, Ensembl Cross Reference: ENST00000452736 Name: AC069155.1//LNCipedia Identified Transcript - Alternate transcript name(s): AC069155.1-001//N/A
TC03001095.hg.4	2.1837	1.12678	2.1837	up	AC069257.8	novel transcript
TC11002279.hg.4	2.18365	1.12674	2.18365	up	POU2AF1//LOC101928620	POU class 2 associating factor 1//uncharacterized LOC101928620
TC2200000244.oe.1	2.18349	1.12664	2.18349	up	AP000356.2//lnc-SNRPD3-1//NONHSAG033528//OTTHUMG00000150625	LNCipedia Identified Transcript - Alternate transcript name(s): AP000356.2-001//NONCODE class 'Sense No Exonic', External ID: TCONS_00025103 Name: AP000356.2, Ensembl Cross Reference: ENST00000438893 Name: AP000356.2//N/A
TC01001935.hg.4	2.18347	1.12662	2.18347	up	RP5-855F14.2	putative novel transcript
TC1700000193.oe.1	2.18315	1.12641	2.18315	up	lnc-NDEL1-4	NONCODE class 'Linc', Ensembl Cross Reference: ENST00000579150 Name: NDEL1//LNCipedia Identified Transcript
TC1200001027.oe.1	2.18231	1.12585	2.18231	up	lnc-MYF5-2	LNCipedia Identified Transcript//NONCODE class 'Linc'
TC1100002391.oe.1	2.18176	1.12549	2.18176	up	lnc-PLA2G16-1	LNCipedia Identified Transcript//NONCODE class 'Exonic', Ensembl Cross Reference: ENST00000544269 Name: PLA2G16
TC18000082.hg.4	2.18065	1.12476	2.18065	up	CYP4F35P	cytochrome P450, family 4, subfamily F, polypeptide 35, pseudogene
TC1000001993.oe.1	2.18055	1.12469	2.18055	up	lnc-JMJD1C-7	LNCipedia Identified Transcript - Alternate transcript name(s): NONHSAT013611
TC0200001586.oe.1	2.18033	1.12455	2.18033	up	RP11-567F11.2	N/A
TC10000694.hg.4	2.17919	1.12379	2.17919	up	RP11-452K12.7	putative novel transcript
TC2200000834.oe.1	2.17911	1.12374	2.17911	up	OTTHUMG00000150794//KB-1592A4.14//lnc-GGT2-1//NONHSAG033359	LNCipedia Identified Transcript - Alternate transcript name(s): KB-1592A4.14-001//NONCODE class 'Linc', External ID: TCONS_00025219 Name: KB-1592A4.14, Ensembl Cross Reference: ENST00000417463 Name: KB-1592A4.14//N/A
TC07000813.hg.4	2.17906	1.1237	2.17906	up	CPA5	carboxypeptidase A5
TC05003427.hg.4	2.17897	1.12365	2.17897	up	FNIP1	folliculin interacting protein 1
TC1500000900.oe.1	2.17879	1.12353	2.17879	up	lnc-ZNF592-3	NONCODE class 'Linc', PubMed Identifer: PMID:23818866 FPKM1_group_10695_transcr//LNCipedia Identified Transcript - Alternate transcript name(s): FPKM1_group_10695_transcript_1
TC17001330.hg.4	2.17835	1.12323	2.17835	up	TMIGD1	transmembrane and immunoglobulin domain containing 1
TC1500000549.oe.1	2.17834	1.12323	2.17834	up	lnc-C2CD4A-9	LNCipedia Identified Transcript - Alternate transcript name(s): expReg_chr15_4123_+
TC0400002753.oe.1	2.17823	1.12316	2.17823	up	lnc-DCTD-12	LNCipedia Identified Transcript//NONCODE class 'Antisense', Ensembl Cross Reference: ENST00000515905 Name: RN7SKP67
TC0200001904.oe.1	2.1782	1.12314	2.1782	up	lnc-NUP35-1	NONCODE class 'Exonic', Ensembl Cross Reference: ENST00000469344 Name: DUSP19//LNCipedia Identified Transcript
TC08000685.hg.4	2.1781	1.12307	2.1781	up	SLC30A8	solute carrier family 30 (zinc transporter), member 8
TC14002240.hg.4	2.17801	1.12301	2.17801	up	IGHD3-3	immunoglobulin heavy diversity 3-3
TC15000729.hg.4	2.17778	1.12286	2.17778	up	IREB2	iron-responsive element binding protein 2
TC0100002227.oe.1	2.17758	1.12273	2.17758	up	lnc-PLA2G4A-14	NONCODE class 'Linc', Ensembl Cross Reference: ENST00000446368 Name: RP11-669M2.2//LNCipedia Identified Transcript
TC01003494.hg.4	2.1775	1.12267	2.1775	up	LINC00970	long intergenic non-protein coding RNA 970//novel transcript
TC08001448.hg.4	2.17742	1.12262	2.17742	up	RP11-31K23.2	novel transcript
TC08001312.hg.4	2.17716	1.12245	2.17716	up	TRAM1	translocation associated membrane protein 1
TC05000771.hg.4	2.17659	1.12207	2.17659	up	AC008781.7	putative novel transcript
TC02000975.hg.4	2.176	1.12168	2.176	up	AC008063.2	novel transcript
TC0600001967.oe.1	2.17595	1.12165	2.17595	up	lnc-PXDC1-4	LNCipedia Identified Transcript//NONCODE class 'Linc'
TC0200000695.oe.1	2.17537	1.12126	2.17537	up	lnc-ACTR2-6	NONCODE class 'Linc', PubMed Identifer: PMID:23818866 FPKM1_group_16317_transcr//LNCipedia Identified Transcript - Alternate transcript name(s): FPKM1_group_16317_transcript_2
TC1800000604.oe.1	2.1745	1.12068	2.1745	up	lnc-SERPINB8-6	NONCODE class 'Exonic', Ensembl Cross Reference: ENST00000581601 Name: CDH7//LNCipedia Identified Transcript
TC0800002282.oe.1	2.17336	1.11993	2.17336	up	lnc-RP11-778D12.2.1-1//RP11-778D12.2//OTTHUMG00000164806//NONHSAG051021	LNCipedia Identified Transcript - Alternate transcript name(s): RP11-778D12.2-001//NONCODE class 'Linc', External ID: TCONS_00036927 Name: RP11-778D12.2, Ensembl Cross Reference: ENST00000517318 Name: RP11-778D12.2//N/A
TC1000001533.oe.1	2.17306	1.11973	2.17306	up	lnc-PRKCQ-4	LNCipedia Identified Transcript//NONCODE class 'Linc', Ensembl Cross Reference: ENST00000440192 Name: SDCBPP1
TC06001688.hg.4	2.17221	1.11916	2.17221	up	RP3-441A12.1	novel transcript
TC0900000132.oe.1	2.17204	1.11905	2.17204	up	lnc-C9orf146-7	LNCipedia Identified Transcript//NONCODE class 'Linc'
TC0800000278.oe.1	2.1716	1.11876	2.1716	up	lnc-BNIP3L-3	LNCipedia Identified Transcript//NONCODE class 'Exonic'
TC12000437.hg.4	2.17086	1.11827	2.17086	up	SP1	Sp1 transcription factor
TC09001515.hg.4	2.17036	1.11794	2.17036	up	TNFSF15	tumor necrosis factor (ligand) superfamily, member 15
TC07001904.hg.4	2.17024	1.11786	2.17024	up	SVOPL	SVOP-like
TC0X001079.hg.4	2.17007	1.11774	2.17007	up	MTRNR2L10	MT-RNR2-like 10
TC19001367.hg.4	2.16862	1.11678	2.16862	up	ZNF91	zinc finger protein 91
TC0100002113.oe.1	2.16847	1.11668	2.16847	up	lnc-RALGPS2-1	LNCipedia Identified Transcript//NONCODE class 'Linc', External ID: TCONS_00002353//gene_id XLOC_000475; transcript_id TCONS_00001209; oId TCONS_00000470; linc_name linc-RALGPS2-1; tss_id TSS746; class_code u; gene_name linc-RALGPS2-1;
TC19000583.hg.4	2.16756	1.11607	2.16756	up	CEACAM5	carcinoembryonic antigen-related cell adhesion molecule 5
TC01001580.hg.4	2.16733	1.11592	2.16733	up	RP11-317P15.3	novel transcript
TC03001833.hg.4	2.16654	1.11539	2.16654	up	RBP2	retinol binding protein 2, cellular
TC10000639.hg.4	2.16652	1.11538	2.16652	up	IFIT1	interferon-induced protein with tetratricopeptide repeats 1
TC03000893.hg.4	2.16573	1.11485	2.16573	up	RP11-298O21.6	novel transcript
TC02001605.hg.4	2.16505	1.1144	2.16505	up	SMC6	structural maintenance of chromosomes 6
TC13000530.hg.4	2.16499	1.11436	2.16499	up	KATNAL1	katanin p60 subunit A-like 1
TC01006314.hg.4	2.16493	1.11432	2.16493	up	MTFR1L	mitochondrial fission regulator 1-like
TC01003665.hg.4	2.16483	1.11425	2.16483	up	DENND1B	DENN/MADD domain containing 1B
TC06000416.hg.4	2.16448	1.11402	2.16448	up	HCG25	HLA complex group 25 (non-protein coding)//HLA complex group 25
TC02000223.hg.4	2.16406	1.11374	2.16406	up	AC009499.2	putative novel transcript
TC1100002000.oe.1	2.16373	1.11352	2.16373	up	OTTHUMG00000167398//NAV2-AS1//lnc-DBX1-1//NONHSAG007835	NAV2 antisense RNA 1 [Source:HGNC Symbol;Acc:HGNC:40744]//LNCipedia Identified Transcript - Alternate transcript name(s): NAV2-AS1-001//NONCODE class 'Antisense', External ID: TCONS_00005705 Name: NAV2-AS1, Ensembl Cross Reference: ENST00000526642 Name: NAV2-AS1
TC02002655.hg.4	2.16329	1.11322	2.16329	up	AC018717.1	novel transcript
TC0200003143.oe.1	2.16311	1.1131	2.16311	up	lnc-ASB3-2	gene_id XLOC_002096; transcript_id TCONS_00004253; oId TCONS_00007705; linc_name linc-NRXN1-3; tss_id TSS3342; class_code .; gene_name linc-NRXN1-3;//LNCipedia Identified Transcript//NONCODE class 'Linc', External ID: TCONS_00022372
TC22000856.hg.4	2.16297	1.11301	2.16297	up	ARFGAP3//PACSIN2	ADP-ribosylation factor GTPase activating protein 3//protein kinase C and casein kinase substrate in neurons 2
TC0400000740.oe.1	2.16253	1.11272	2.16253	up	lnc-MMRN1-7	LNCipedia Identified Transcript//NONCODE class 'Exonic', Ensembl Cross Reference: ENST00000515693 Name: CCSER1
TC09000392.hg.4	2.16216	1.11248	2.16216	up	RP11-359J6.1	putative novel transcript
TC16000811.hg.4	2.16181	1.11224	2.16181	up	ZNF200	zinc finger protein 200
TC2000000908.oe.1	2.16166	1.11214	2.16166	up	lnc-RRBP1-1	LNCipedia Identified Transcript//NONCODE class 'Antisense', Ensembl Cross Reference: ENST00000434165 Name: RP11-462D18.2
TC05000592.hg.4	2.16158	1.11208	2.16158	up	RP11-436H11.6	novel transcript
TC17001171.hg.4	2.1609	1.11163	2.1609	up	NCOR1	nuclear receptor corepressor 1//nuclear receptor co-repressor 1
TC0900000483.oe.1	2.16085	1.1116	2.16085	up	lnc-AL445665.1-3	LNCipedia Identified Transcript - Alternate transcript name(s): expReg_chr9_3239_+
TC02000863.hg.4	2.16006	1.11107	2.16006	up	AJ239322.3	novel transcript
TC1300001379.oe.1	2.15953	1.11072	2.15953	up	lnc-MZT1-6	LNCipedia Identified Transcript//NONCODE class 'Sense No Exonic'
TC0X000648.hg.4	2.15877	1.11021	2.15877	up	ZNF449	zinc finger protein 449
TC2000001228.oe.1	2.1582	1.10983	2.1582	up	lnc-TNNC2-2	LNCipedia Identified Transcript - Alternate transcript name(s): expReg_chr20_3813_-
TC07003301.hg.4	2.15753	1.10938	2.15753	up	PNPLA8	patatin-like phospholipase domain containing 8
TC04000199.hg.4	2.15593	1.10831	2.15593	up	RP11-665I14.1	novel transcript
TC06001904.hg.4	2.1559	1.10829	2.1559	up	RP1-300G12.2	novel transcript, sense intronic to FAM46A
TC1300001526.oe.1	2.15544	1.10798	2.15544	up	lnc-DZIP1-9	LNCipedia Identified Transcript - Alternate transcript name(s): NONHSAT034781
TC1800000340.oe.1	2.15535	1.10792	2.15535	up	lnc-ZNF397-7	LNCipedia Identified Transcript//NONCODE class 'Exonic', Ensembl Cross Reference: ENST00000588085 Name: MAPRE2
TC12000650.hg.4	2.15502	1.1077	2.15502	up	ZDHHC17	zinc finger, DHHC-type containing 17
TC1500000216.oe.1	2.15496	1.10766	2.15496	up	lnc-TMCO5A-2	LNCipedia Identified Transcript - Alternate transcript name(s): expReg_chr15_1266_+
TC1400000174.oe.1	2.15483	1.10758	2.15483	up	lnc-C14orf23-10	LNCipedia Identified Transcript - Alternate transcript name(s): uc_365_+
TC02001654.hg.4	2.15479	1.10755	2.15479	up	DNAJC27	DnaJ (Hsp40) homolog, subfamily C, member 27
TC1500001104.oe.1	2.15444	1.10731	2.15444	up	lnc-ARRDC4-8	LNCipedia Identified Transcript - Alternate transcript name(s): l_1241_chr15:98234437-98238557_adrenal
TC05000165.hg.4	2.15423	1.10717	2.15423	up	SLC1A3	solute carrier family 1 (glial high affinity glutamate transporter), member 3
TC0Y00000123.oe.1	2.15371	1.10682	2.15371	up	lnc-CYorf15A.1-3	LNCipedia Identified Transcript//NONCODE class 'Linc', Ensembl Cross Reference: ENST00000586015 Name: RP11-576C2.1
TC02000304.hg.4	2.15371	1.10682	2.15371	up	STON1//GTF2A1L//STON1-GTF2A1L	stonin 1//STON1-GTF2A1L readthrough transcript//STON1-GTF2A1L readthrough//general transcription factor IIA, 1-like
TC01003649.hg.4	2.15368	1.1068	2.15368	up	LINC01032//RP11-139E24.1	long intergenic non-protein coding RNA 1032//novel transcript
TC02001025.hg.4	2.15342	1.10663	2.15342	up	METAP1D	methionyl aminopeptidase type 1D (mitochondrial)
TC0500001508.oe.1	2.15295	1.10631	2.15295	up	lnc-PTTG1-11	LNCipedia Identified Transcript - Alternate transcript name(s): FPKM1_group_26660_transcript_2//NONCODE class 'Linc', PubMed Identifer: PMID:23818866 FPKM1_group_26660_transcr
TC2100000780.oe.1	2.15294	1.10631	2.15294	up	NONHSAG032768//OTTHUMG00000086616//AP000688.14//lnc-SETD4-2//LOC100133286	LNCipedia Identified Transcript - Alternate transcript name(s): AP000688.14-002//NONCODE class 'Antisense', External ID: TCONS_00024583 Name: AP000688.14, Ensembl Cross Reference: ENST00000535199 Name: AP000688.14//uncharacterized LOC100133286 (LOC100133286), long non-coding RNA.//N/A
TC1000000977.oe.1	2.15242	1.10596	2.15242	up	lnc-C10orf131-2	LNCipedia Identified Transcript//NONCODE class 'Exonic', Ensembl Cross Reference: ENST00000461927 Name: ENTPD1
TC0X000403.hg.4	2.15146	1.10532	2.15146	up	CHIC1	cysteine-rich hydrophobic domain 1
TC1500002225.oe.1	2.15113	1.1051	2.15113	up	lnc-PGPEP1L-4	LNCipedia Identified Transcript//NONCODE class 'Exonic', Ensembl Cross Reference: ENST00000490688 Name: TTC23
TC17001670.hg.4	2.15038	1.10459	2.15038	up	SPOP	speckle-type POZ protein
TC01001045.hg.4	2.14971	1.10414	2.14971	up	FAM72B//FAM72C	family with sequence similarity 72, member B//family with sequence similarity 72, member C
TC1500001237.oe.1	2.1492	1.1038	2.1492	up	lnc-OCA2-5	LNCipedia Identified Transcript - Alternate transcript name(s): FPKM1_group_9848_transcript_2//NONCODE class 'Linc', PubMed Identifer: PMID:23818866 FPKM1_group_9848_transcri
TC0400002555.oe.1	2.14775	1.10283	2.14775	up	lnc-LRBA-1	LNCipedia Identified Transcript - Alternate transcript name(s): ENST00000504680
TC2200001090.oe.1	2.14766	1.10277	2.14766	up	lnc-SSTR3-1	LNCipedia Identified Transcript - Alternate transcript name(s): expReg_chr22_3204_-
TC04000193.hg.4	2.1472	1.10245	2.1472	up	RP11-472K22.2	novel transcript
TC0600001900.oe.1	2.14709	1.10238	2.14709	up	lnc-C6orf195-8	NONCODE Identified Transcript//LNCipedia Identified Transcript//NONCODE class 'Linc'
TC1400000206.oe.1	2.14707	1.10237	2.14707	up	lnc-NPAS3-5	LNCipedia Identified Transcript - Alternate transcript name(s): uc_368_+
TC06002044.hg.4	2.14688	1.10224	2.14688	up	COL10A1	collagen, type X, alpha 1
TC1400000498.oe.1	2.14672	1.10213	2.14672	up	lnc-JKAMP-1	NONCODE class 'Exonic', Ensembl Cross Reference: ENST00000557327 Name: DAAM1//LNCipedia Identified Transcript
TC15000949.hg.4	2.1453	1.10118	2.1453	up	IGF1R	insulin-like growth factor 1 receptor
TC02002435.hg.4	2.14482	1.10086	2.14482	up	AC011901.2	novel transcript
TC0200004347.oe.1	2.14445	1.10061	2.14445	up	lnc-GPR155-2	NONCODE class 'Exonic', Ensembl Cross Reference: ENST00000472169 Name: CIR1//LNCipedia Identified Transcript
TC03000832.hg.4	2.14375	1.10014	2.14375	up	MBNL1	muscleblind-like splicing regulator 1//muscleblind-like (Drosophila)
TC0300000974.oe.1	2.14361	1.10004	2.14361	up	lnc-GAP43-14	LNCipedia Identified Transcript - Alternate transcript name(s): uc_121_+
TC21000124.hg.4	2.14235	1.0992	2.14235	up	LINC00945	novel transcript//long intergenic non-protein coding RNA 945
TC19000914.hg.4	2.14209	1.09902	2.14209	up	NLRP8	NLR family, pyrin domain containing 8
TC06000851.hg.4	2.14207	1.09901	2.14207	up	QRSL1	glutaminyl-tRNA synthase (glutamine-hydrolyzing)-like 1
TC19000387.hg.4	2.142	1.09896	2.142	up	ZNF430	zinc finger protein 430
TSUnmapped00000043.oe.1	2.14199	1.09895	2.14199	up	lnc-FAM72C-2	LNCipedia Identified Transcript
TC2200001046.oe.1	2.14113	1.09837	2.14113	up	lnc-LARGE-3	gene_id XLOC_014356; transcript_id TCONS_00029688; oId TCONS_00009050; linc_name linc-LARGE-6; tss_id TSS22453; class_code .; gene_name linc-LARGE-6;//NONCODE class 'Linc', External ID: TCONS_00025751//LNCipedia Identified Transcript
TC15000844.hg.4	2.14043	1.0979	2.14043	up	ABHD2	abhydrolase domain containing 2
TC02002203.hg.4	2.14038	1.09787	2.14038	up	RGPD5//RGPD3//RGPD6	RANBP2-like and GRIP domain containing 3//RANBP2-like and GRIP domain containing 6//RANBP2-like and GRIP domain containing 5
TC08000414.hg.4	2.13975	1.09744	2.13975	up	CLVS1	clavesin 1
TC14001196.hg.4	2.1397	1.09741	2.1397	up	HIF1A-AS1	HIF1A antisense RNA 1
TC0200001406.oe.1	2.13907	1.09698	2.13907	up	lnc-UGGT1-2	LNCipedia Identified Transcript//NONCODE class 'Linc', Ensembl Cross Reference: ENST00000442517 Name: DYNLT3P2
TC11000262.hg.4	2.13849	1.09659	2.13849	up	SLC17A6	solute carrier family 17 (vesicular glutamate transporter), member 6//solute carrier family 17 (sodium-dependent inorganic phosphate cotransporter), member 6
TC20000962.hg.4	2.13839	1.09653	2.13839	up	CYP24A1	cytochrome P450, family 24, subfamily A, polypeptide 1
TC1400001782.oe.1	2.13836	1.09651	2.13836	up	lnc-SNW1-5	LNCipedia Identified Transcript//NONCODE class 'Exonic', Ensembl Cross Reference: ENST00000554097 Name: ALKBH1
TC1300000633.oe.1	2.1382	1.0964	2.1382	up	lnc-SLITRK5-33	LNCipedia Identified Transcript - Alternate transcript name(s): l_892_chr13:84835760-84884253_testes//LNCipedia Identified Transcript - Alternate transcript name(s): NONHSAT034550
TC04001115.hg.4	2.13808	1.09631	2.13808	up	RP11-36B15.1	putatitive novel transcript
TC10001717.hg.4	2.1378	1.09613	2.1378	up	C10orf88	chromosome 10 open reading frame 88
TC0300000256.oe.1	2.13736	1.09583	2.13736	up	NONHSAG034674//OTTHUMG00000155731//AC116035.1//lnc-TGFBR2-2	NONCODE class 'Linc', PubMed Identifer: PMID:23818866 FPKM1_group_21008_transcr Name: AC116035.1, External ID: TCONS_00025985 Name: AC116035.1, Ensembl Cross Reference: ENST00000450746 Name: AC116035.1//N/A//LNCipedia Identified Transcript - Alternate transcript name(s): AC116035.1-001, FPKM1_group_21008_transcript_1
TC01006364.hg.4	2.13733	1.09581	2.13733	up	CLCC1	chloride channel CLIC-like 1
TC02002018.hg.4	2.13699	1.09558	2.13699	up	REG1P	regenerating islet-derived 1 pseudogene
TC0700000468.oe.1	2.13693	1.09554	2.13693	up	lnc-OGDH-4	LNCipedia Identified Transcript - Alternate transcript name(s): ucscGeneNc_uc003tll_2
TC06000762.hg.4	2.13673	1.0954	2.13673	up	BCKDHB	branched chain keto acid dehydrogenase E1, beta polypeptide
TC03001546.hg.4	2.13652	1.09527	2.13652	up	FOXP1	forkhead box P1
TC0800000081.oe.1	2.13593	1.09486	2.13593	up	lnc-TNKS-3	LNCipedia Identified Transcript - Alternate transcript name(s): FPKM1_group_30866_transcript_6//NONCODE class 'Linc', PubMed Identifer: PMID:23818866 FPKM1_group_30866_transcr
TC04000226.hg.4	2.13575	1.09474	2.13575	up	WDR19	WD repeat domain 19
TC02000905.hg.4	2.13571	1.09472	2.13571	up	ARHGAP15//LOC101928361	uncharacterized LOC101928361//Rho GTPase activating protein 15
TC09002880.hg.4	2.13455	1.09393	2.13455	up	MTAP	methylthioadenosine phosphorylase
TC1600002373.oe.1	2.1342	1.0937	2.1342	up	RP11-521L9.1//NONHSAG019817//lnc-CHTF8-1//OTTHUMG00000176788	LNCipedia Identified Transcript - Alternate transcript name(s): RP11-521L9.1-001//NONCODE class 'Antisense', External ID: TCONS_00014204 Name: RP11-521L9.1, Ensembl Cross Reference: ENST00000562790 Name: RP11-521L9.1//N/A
TC13000220.hg.4	2.13387	1.09347	2.13387	up	ALG11//UTP14C	ALG11, alpha-1,2-mannosyltransferase//UTP14, U3 small nucleolar ribonucleoprotein, homolog C (yeast)//asparagine-linked glycosylation 11, alpha-1,2-mannosyltransferase homolog (yeast)
TSUnmapped00000744.oe.1	2.13381	1.09343	2.13381	up	lnc-FOXD2-7	LNCipedia Identified Transcript
TC12000254.hg.4	2.13363	1.09331	2.13363	up	LOC732360	G/T mismatch-specific thymine DNA glycosylase-like
TC21000087.hg.4	2.13343	1.09317	2.13343	up	AP001607.1	putative novel transcript
TC09001468.hg.4	2.13339	1.09315	2.13339	up	PTPN3//RP11-18A3.4	protein tyrosine phosphatase, non-receptor type 3
TC02001776.hg.4	2.13312	1.09297	2.13312	up	AC013480.2	novel transcript
TC09000387.hg.4	2.13264	1.09264	2.13264	up	RP11-380F14.2	putative novel transcript
TC0900002237.oe.1	2.13251	1.09255	2.13251	up	lnc-PHF19-1	LNCipedia Identified Transcript//NONCODE class 'Exonic', Ensembl Cross Reference: ENST00000496688 Name: PSMD5
TC0200002776.oe.1	2.13249	1.09254	2.13249	up	lnc-OSR1-4	LNCipedia Identified Transcript - Alternate transcript name(s): NONHSAT069388
TC0300003168.oe.1	2.13233	1.09243	2.13233	up	LINC01326//OTTHUMG00000158209//XLOC_003317//lnc-ZBBX-5//NONHSAG036576	long intergenic non-protein coding RNA 1326 [Source:HGNC Symbol;Acc:HGNC:50532]//NONCODE class 'Linc', External ID: TCONS_00026579 Name: RP11-450H5.1, Ensembl Cross Reference: ENST00000495159 Name: RP11-450H5.1//LNCipedia Identified Transcript - Alternate transcript name(s): RP11-450H5.1-001//gene_id XLOC_003317; transcript_id TCONS_00005878; oId ENST00000495159; linc_name linc-BCHE-3; tss_id TSS…
TC07001562.hg.4	2.13168	1.09199	2.13168	up	HGF	hepatocyte growth factor (hepapoietin A; scatter factor)
TC03000934.hg.4	2.13165	1.09197	2.13165	up	NAALADL2	N-acetylated alpha-linked acidic dipeptidase-like 2
TC1900000176.oe.1	2.13163	1.09196	2.13163	up	lnc-KDM4B-3	LNCipedia Identified Transcript - Alternate transcript name(s): FPKM1_group_14361_transcript_1//NONCODE class 'Linc', PubMed Identifer: PMID:23818866 FPKM1_group_14361_transcr
TC0500001990.oe.1	2.13136	1.09177	2.13136	up	lnc-CDH18-11	LNCipedia Identified Transcript - Alternate transcript name(s): FPKM1_group_25049_transcript_8//NONCODE class 'Linc', PubMed Identifer: PMID:23818866 FPKM1_group_25049_transcr
TC1100002444.oe.1	2.13119	1.09166	2.13119	up	lnc-SYVN1-2	NONCODE class 'Linc', Ensembl Cross Reference: ENST00000527837 Name: HIGD1AP10//LNCipedia Identified Transcript
TC03000788.hg.4	2.13108	1.09158	2.13108	up	PLSCR5-AS1	PLSCR5 antisense RNA 1//novel transcript
TC0200000602.oe.1	2.13075	1.09136	2.13075	up	lnc-VRK2-13	LNCipedia Identified Transcript - Alternate transcript name(s): l_1838_chr2:57801423-57806788_testes
TC0700001081.oe.1	2.13064	1.09129	2.13064	up	lnc-RINT1-5	LNCipedia Identified Transcript//NONCODE class 'Exonic', Ensembl Cross Reference: ENST00000461766 Name: CDHR3
TC0X001376.hg.4	2.13058	1.09125	2.13058	up	GPC4	glypican 4
TSUnmapped00001442.oe.1	2.12971	1.09066	2.12971	up	lnc-BHMT2-1	LNCipedia Identified Transcript
TC0600002136.oe.1	2.12851	1.08985	2.12851	up	lnc-MBOAT1-18	LNCipedia Identified Transcript - Alternate transcript name(s): l_3127_chr6:19176750-19194500_testes
TC04001291.hg.4	2.12844	1.0898	2.12844	up	RP11-727M10.2	putative novel transcript
TC08001231.hg.4	2.12837	1.08975	2.12837	up	PLAG1	pleiomorphic adenoma gene 1
TC12000512.hg.4	2.12827	1.08968	2.12827	up	IL23A	interleukin 23, alpha subunit p19
TC0100000484.oe.1	2.12807	1.08954	2.12807	up	lnc-PPP1R8-2	NONCODE class 'Exonic', Ensembl Cross Reference: ENST00000472285 Name: STX12//LNCipedia Identified Transcript
TC13000137.hg.4	2.1279	1.08943	2.1279	up	COG6	component of oligomeric golgi complex 6
TC20000708.hg.4	2.12754	1.08919	2.12754	up	NAPB	N-ethylmaleimide-sensitive factor attachment protein, beta
TC03002078.hg.4	2.12734	1.08905	2.12734	up	LIPH	lipase, member H
TC0700001356.oe.1	2.12671	1.08862	2.12671	up	lnc-TRIM24-5	LNCipedia Identified Transcript//NONCODE class 'Linc', Ensembl Cross Reference: ENST00000435250 Name: AC024082.3
TC01000636.hg.4	2.12635	1.08838	2.12635	up	RP11-91A18.4	putative novel transcript
TC04000761.hg.4	2.12593	1.0881	2.12593	up	RP11-73G16.2	novel transcript
TC0X00001615.oe.1	2.12543	1.08775	2.12543	up	lnc-TMSB15A-3	LNCipedia Identified Transcript - Alternate transcript name(s): ncRnaDb_ncrna_FR056191_1
TC13000881.hg.4	2.12527	1.08765	2.12527	up	ARHGEF7-AS2	novel transcript, antisense to ARHGEF7//ARHGEF7 antisense RNA 2
TC1800000524.oe.1	2.12511	1.08754	2.12511	up	lnc-MALT1-14	NONCODE class 'Exonic', Ensembl Cross Reference: ENST00000585363 Name: NEDD4L//NONCODE class 'Exonic', Ensembl Cross Reference: ENST00000585594 Name: NEDD4L//NONCODE class 'Exonic'//LNCipedia Identified Transcript//NONCODE class 'Exonic', Ensembl Cross Reference: ENST00000588516 Name: NEDD4L//NONCODE class 'Exonic', Ensembl Cross Reference: ENST00000587547 Name: NEDD4L//NONCODE class 'Exonic', En…
TC09001662.hg.4	2.12476	1.0873	2.12476	up	RP11-544A12.4	novel transcript, antisense to NUP214
TC03001832.hg.4	2.12467	1.08724	2.12467	up	COPB2	coatomer protein complex, subunit beta 2 (beta prime)
TC10000058.hg.4	2.12434	1.08701	2.12434	up	DKFZp667F0711	uncharacterized protein DKFZp667F0711
TC02001621.hg.4	2.12429	1.08698	2.12429	up	PUM2	pumilio homolog 2 (Drosophila)//pumilio RNA-binding family member 2
TC0700001033.oe.1	2.12427	1.08697	2.12427	up	lnc-AP1S1-1	LNCipedia Identified Transcript//NONCODE class 'Exonic'
TC05002066.hg.4	2.12383	1.08667	2.12383	up	DUSP1	dual specificity phosphatase 1
TC19000597.hg.4	2.12367	1.08656	2.12367	up	PRR19	proline rich 19
TC0200001768.oe.1	2.12316	1.08621	2.12316	up	lnc-DCAF17-4	LNCipedia Identified Transcript//NONCODE class 'Exonic', Ensembl Cross Reference: ENST00000494587 Name: CYBRD1
TC01000738.hg.4	2.12314	1.0862	2.12314	up	MIER1	mesoderm induction early response 1, transcriptional regulator//mesoderm induction early response 1 homolog (Xenopus laevis)
TC0300000935.oe.1	2.1228	1.08597	2.1228	up	lnc-CD200-2	LNCipedia Identified Transcript//NONCODE class 'Exonic', Ensembl Cross Reference: ENST00000460615 Name: SLC35A5
TC06002031.hg.4	2.12255	1.0858	2.12255	up	LOC101927686//RP11-367G18.1	uncharacterized LOC101927686//putative novel transcript
TC02002879.hg.4	2.12241	1.0857	2.12241	up	KCNJ13	potassium inwardly-rectifying channel, subfamily J, member 13
TC19002611.hg.4	2.12222	1.08557	2.12222	up	CD22	CD22 molecule
TC15001612.hg.4	2.12213	1.08551	2.12213	up	UACA	uveal autoantigen with coiled-coil domains and ankyrin repeats
TC02000381.hg.4	2.12178	1.08528	2.12178	up	AC012370.3	novel transcript
TC19000078.hg.4	2.12075	1.08457	2.12075	up	ATCAY	ataxia, cerebellar, Cayman type
TC19001495.hg.4	2.12061	1.08448	2.12061	up	DPF1	D4, zinc and double PHD fingers family 1
TC12000208.hg.4	2.12036	1.08431	2.12036	up	MGST1	microsomal glutathione S-transferase 1
TC09001062.hg.4	2.12006	1.08411	2.12006	up	RP11-112J3.15	putative novel transcript
TC15000412.hg.4	2.11992	1.08401	2.11992	up	TMOD3	tropomodulin 3 (ubiquitous)
TC0300003398.oe.1	2.11987	1.08398	2.11987	up	lnc-ATP13A4-1//NONHSAG037000//OTTHUMG00000156072//OPA1-AS1	NONCODE class 'Antisense', External ID: TCONS_00026634 Name: OPA1-AS1, Ensembl Cross Reference: ENST00000444085 Name: OPA1-AS1//OPA1 antisense RNA 1 (OPA1-AS1), long non-coding RNA.//LNCipedia Identified Transcript - Alternate transcript name(s): OPA1-AS1-001//OPA1 antisense RNA 1 [Source:HGNC Symbol;Acc:HGNC:40421]//LNCipedia Identified Transcript//LNCipedia Identified Transcript - Alternate tra…
TC05002058.hg.4	2.11963	1.08381	2.11963	up	FBXW11	F-box and WD repeat domain containing 11
TC04001748.hg.4	2.11934	1.08362	2.11934	up	LOC101928509//RP11-148L24.1	uncharacterized LOC101928509//novel transcript
TC01002214.hg.4	2.11927	1.08357	2.11927	up	PRAMEF11	PRAME family member 11
TC0500002278.oe.1	2.11901	1.08339	2.11901	up	lnc-CENPK-2	LNCipedia Identified Transcript//NONCODE class 'Exonic', Ensembl Cross Reference: ENST00000502886 Name: ADAMTS6
TC02000545.hg.4	2.11871	1.08319	2.11871	up	LOC101928403//AC062029.1	novel transcript//uncharacterized LOC101928403
TC0500002319.oe.1	2.11862	1.08313	2.11862	up	lnc-CCDC125-13	NONCODE class 'Linc', PubMed Identifer: PMID:23818866 FPKM1_group_25578_transcr//LNCipedia Identified Transcript
TC0X00001825.oe.1	2.1185	1.08304	2.1185	up	lnc-MCF2-2	LNCipedia Identified Transcript - Alternate transcript name(s): expReg_chrX_8519_-
TC03000963.hg.4	2.11779	1.08256	2.11779	up	TTC14	tetratricopeptide repeat domain 14
TC02000878.hg.4	2.11754	1.08239	2.11754	up	CCNT2	cyclin T2
TC05001011.hg.4	2.11672	1.08183	2.11672	up	NSD1	nuclear receptor binding SET domain protein 1
TC1900000822.oe.1	2.11642	1.08163	2.11642	up	lnc-ZNF567-3	LNCipedia Identified Transcript//NONCODE class 'Exonic', Ensembl Cross Reference: ENST00000590392 Name: ZNF567
TC04000093.hg.4	2.11626	1.08152	2.11626	up	LOC650293	seven transmembrane helix receptor
TSUnmapped00001405.oe.1	2.11581	1.08121	2.11581	up	lnc-FAM109B-1	LNCipedia Identified Transcript
TC02002773.hg.4	2.1156	1.08107	2.1156	up	USP37	ubiquitin specific peptidase 37
TC1400001550.oe.1	2.11541	1.08094	2.11541	up	lnc-SIX4-4	LNCipedia Identified Transcript - Alternate transcript name(s): expReg_chr14_3900_-
TC0X001458.hg.4	2.11532	1.08087	2.11532	up	CXorf51B//CXorf51A	chromosome X open reading frame 51//chromosome X open reading frame 51B
TC04001788.hg.4	2.11529	1.08086	2.11529	up	WWC2-AS2	WWC2 antisense RNA 2//novel transcript
TC04000296.hg.4	2.11527	1.08084	2.11527	up	USP46-AS1	USP46 antisense RNA 1//putative novel transcript
TC08000523.hg.4	2.11498	1.08064	2.11498	up	LOC101927141//CTD-2272D18.1	novel transcript//uncharacterized LOC101927141
TC01000435.hg.4	2.11492	1.0806	2.11492	up	S100PBP	S100P binding protein
TC1200001113.oe.1	2.11448	1.0803	2.11448	up	lnc-SOCS2-1	NONCODE class 'Sense No Exonic', External ID: TCONS_00009047 Name: RP11-850P15.1, Ensembl Cross Reference: ENST00000550766 Name: RP11-850P15.1//LNCipedia Identified Transcript - Alternate transcript name(s): OTTHUMT00000408521.1, RP11-850P15.1-001//CASP2 and RIPK1 domain containing adaptor with death domain [Source:HGNC Symbol;Acc:HGNC:2340]
TC11001784.hg.4	2.11424	1.08014	2.11424	up	OR9G4	olfactory receptor, family 9, subfamily G, member 4
TC1700002152.oe.1	2.11392	1.07992	2.11392	up	lnc-AC006050.2.1-6	LNCipedia Identified Transcript//NONCODE class 'Linc'
TC0800001403.oe.1	2.11337	1.07954	2.11337	up	lnc-PINX1-1	NONCODE class 'Linc', PubMed Identifer: PMID:23040067 HI-LNC716//LNCipedia Identified Transcript
TC0200000425.oe.1	2.11324	1.07946	2.11324	up	lnc-C2orf56-3	NONCODE class 'Exonic', Ensembl Cross Reference: ENST00000470075 Name: QPCT//LNCipedia Identified Transcript
TC0200001871.oe.1	2.1131	1.07936	2.1131	up	lnc-PLEKHA3-15//NONHSAG029963//RP11-171I2.3	LNCipedia Identified Transcript//N/A//NONCODE class 'Antisense', Ensembl Cross Reference: ENST00000605021 Name: RP11-171I2.3
TC0200000124.oe.1	2.11217	1.07872	2.11217	up	Metazoa_SRP//lnc-ATP6V1C2-5//NONHSAG026988//RN7SL832P	NONCODE class 'Linc', Ensembl Cross Reference: ENST00000487171 Name: RN7SL832P//RNA, 7SL, cytoplasmic 832, pseudogene [Source:HGNC Symbol;Acc:HGNC:46848]//LNCipedia Identified Transcript//Metazoan signal recognition particle RNA [Source:RFAM;Acc:RF00017]
TC03000114.hg.4	2.11138	1.07819	2.11138	up	SGOL1-AS1	SGOL1 antisense RNA 1//novel transcript
TC0300001281.oe.1	2.11094	1.07788	2.11094	up	lnc-CHST2-10	LNCipedia Identified Transcript - Alternate transcript name(s): l_2486_chr3:142951418-142976230_ovary
TC16000382.hg.4	2.11084	1.07782	2.11084	up	LOC101928852//ZNF720	zinc finger protein 720//protein FRG2-like-2-like
TC20000572.hg.4	2.11057	1.07763	2.11057	up	C20orf194	chromosome 20 open reading frame 194
TC01001639.hg.4	2.10982	1.07712	2.10982	up	NEK7	NIMA (never in mitosis gene a)-related kinase 7//NIMA-related kinase 7
TC02001489.hg.4	2.10957	1.07695	2.10957	up	CXXC11//RTP5	receptor (chemosensory) transporter protein 5 (putative)//CXXC finger protein 11
TC08000124.hg.4	2.10934	1.07679	2.10934	up	RP11-468H14.2	novel transcript
TC06000990.hg.4	2.10934	1.07679	2.10934	up	RP3-523C21.2	putative novel transcript
TC18000228.hg.4	2.10934	1.07679	2.10934	up	SERPINB13	serpin peptidase inhibitor, clade B (ovalbumin), member 13
TC1200002244.oe.1	2.10902	1.07657	2.10902	up	lnc-CERS5-5	NONCODE class 'Exonic', Ensembl Cross Reference: ENST00000550611 Name: LIMA1//LNCipedia Identified Transcript
TC1300000538.oe.1	2.10885	1.07646	2.10885	up	lnc-BORA-11	NONCODE class 'Linc', PubMed Identifer: PMID:23818866 FPKM1_group_8086_transcri//LNCipedia Identified Transcript - Alternate transcript name(s): FPKM1_group_8086_transcript_1
TC1600002299.oe.1	2.10859	1.07628	2.10859	up	RP11-351A20.2//OTTHUMG00000173312//lnc-CDH11-4//NONHSAG019670	LNCipedia Identified Transcript - Alternate transcript name(s): RP11-351A20.2-001//N/A//NONCODE class 'Linc', External ID: TCONS_00014181 Name: RP11-351A20.2, Ensembl Cross Reference: ENST00000568659 Name: RP11-351A20.2
TC0700001313.oe.1	2.10791	1.07582	2.10791	up	lnc-LRGUK-4	LNCipedia Identified Transcript//NONCODE class 'Sense No Exonic'
TC05000366.hg.4	2.10791	1.07582	2.10791	up	SV2C	synaptic vesicle glycoprotein 2C
TC20000968.hg.4	2.10739	1.07546	2.10739	up	AURKA	aurora kinase A
TC13000009.hg.4	2.10729	1.07539	2.10729	up	RP11-442J17.3	novel transcript
TC1900001713.oe.1	2.10713	1.07528	2.10713	up	lnc-ZNF558-2	LNCipedia Identified Transcript//NONCODE class 'Exonic', Ensembl Cross Reference: ENST00000596956 Name: MUC16
TC09001677.hg.4	2.10701	1.0752	2.10701	up	RP11-295G24.5	putative novel transcript
TC0700002704.oe.1	2.10617	1.07462	2.10617	up	lnc-IQUB-1	NONCODE class 'Exonic', Ensembl Cross Reference: ENST00000483567 Name: IQUB//NONCODE class 'Exonic', Ensembl Cross Reference: ENST00000488987 Name: IQUB//LNCipedia Identified Transcript
TC05001878.hg.4	2.10598	1.07449	2.10598	up	AC005740.5	novel transcript
TC0X000199.hg.4	2.10555	1.0742	2.10555	up	DDX3X	DEAD (Asp-Glu-Ala-Asp) box polypeptide 3, X-linked//DEAD (Asp-Glu-Ala-Asp) box helicase 3, X-linked
TC06001498.hg.4	2.10554	1.07419	2.10554	up	TRIM10	tripartite motif containing 10//tripartite motif-containing 10
TC01002886.hg.4	2.10503	1.07384	2.10503	up	F3	coagulation factor III (thromboplastin, tissue factor)
TC0500002667.oe.1	2.10435	1.07337	2.10435	up	lnc-TMEM232-7	NONCODE class 'Exonic', Ensembl Cross Reference: ENST00000512822 Name: PJA2//LNCipedia Identified Transcript//NONCODE class 'Exonic', Ensembl Cross Reference: ENST00000511624 Name: PJA2
TC01002219.hg.4	2.10427	1.07332	2.10427	up	WI2-3308P17.2	novel protein similar to preferentially expressed antigen in melanoma (PRAME)
TC05001755.hg.4	2.10419	1.07326	2.10419	up	ADAMTS19-AS1	ADAMTS19 antisense RNA 1//putative novel transcript
TC03001601.hg.4	2.10409	1.07319	2.10409	up	RP11-343D2.11	novel transcript, antisense to OR5H1, OR5H14, OR5H15
TC03000417.hg.4	2.10405	1.07317	2.10405	up	ARL6IP5	ADP-ribosylation factor-like 6 interacting protein 5//ADP-ribosylation-like factor 6 interacting protein 5
TC09001401.hg.4	2.10398	1.07312	2.10398	up	HEMGN	hemogen
TC0700000264.oe.1	2.1032	1.07259	2.1032	up	lnc-NFE2L3-2	LNCipedia Identified Transcript//NONCODE class 'Linc', External ID: TCONS_00035564//gene_id XLOC_006015; transcript_id TCONS_00014088; oId TCONS_00039590; linc_name linc-NFE2L3-2; tss_id TSS9689; class_code u; gene_name linc-NFE2L3-2;
TSUnmapped00001785.oe.1	2.10316	1.07256	2.10316	up	lnc-SDK1-1	LNCipedia Identified Transcript
TC02002532.hg.4	2.10316	1.07256	2.10316	up	MLK7-AS1	novel transcript (LOC339751)//MLK7 antisense RNA 1
TC07001394.hg.4	2.10265	1.07221	2.10265	up	GS1-18A18.2	putative novel transcript
TC0800000048.oe.1	2.1024	1.07204	2.1024	up	lnc-MCPH1-2	NONCODE class 'Linc', External ID: TCONS_00037041//LNCipedia Identified Transcript
TC05001211.hg.4	2.10162	1.0715	2.10162	up	---	---
TC1200000463.oe.1	2.10144	1.07137	2.10144	up	lnc-FGD4-2	LNCipedia Identified Transcript//NONCODE class 'Exonic', Ensembl Cross Reference: ENST00000550011 Name: DNM1L
TC0X000141.hg.4	2.10136	1.07132	2.10136	up	GK	glycerol kinase
TC05000550.hg.4	2.10127	1.07126	2.10127	up	ARL14EPL//AQPEP	laeverin//ADP-ribosylation factor-like 14 effector protein-like
TC06002114.hg.4	2.10125	1.07125	2.10125	up	STX7	syntaxin 7
TC08001263.hg.4	2.10118	1.0712	2.10118	up	RP11-787D18.1	novel transcript
TC04001475.hg.4	2.10044	1.07069	2.10044	up	RP11-269F21.3	novel transcript
TC14001266.hg.4	2.09953	1.07007	2.09953	up	ADAM21P1	ADAM metallopeptidase domain 21 pseudogene 1
TC15001819.hg.4	2.09931	1.06992	2.09931	up	DET1	de-etiolated homolog 1 (Arabidopsis)
TC05001215.hg.4	2.09831	1.06923	2.09831	up	CTD-2533K21.4	putative novel transcript
TC02001933.hg.4	2.09829	1.06922	2.09829	up	AC007392.4	novel transcript
TC0800002141.oe.1	2.09825	1.06919	2.09825	up	lnc-TP53INP1-5	NONCODE class 'Exonic', Ensembl Cross Reference: ENST00000523476 Name: CCNE2//LNCipedia Identified Transcript
TC0700000661.oe.1	2.09797	1.06899	2.09797	up	lnc-ZNF273-8	NONCODE class 'Exonic', Ensembl Cross Reference: ENST00000488849 Name: ZNF92//LNCipedia Identified Transcript//NONCODE class 'Exonic'
TC2100000557.oe.1	2.09779	1.06887	2.09779	up	lnc-AF165138.7.1-6	NONCODE class 'Exonic', Ensembl Cross Reference: ENST00000463807 Name: SAMSN1//LNCipedia Identified Transcript
TC04000528.hg.4	2.09749	1.06867	2.09749	up	RP11-10L12.4	novel transcript, antisense UBE2D3
TC0600001126.oe.1	2.09665	1.06809	2.09665	up	lnc-GJA10-5	LNCipedia Identified Transcript//NONCODE class 'Linc', External ID: TCONS_00033534//gene_id XLOC_005386; transcript_id TCONS_00011887; oId TCONS_00012008; linc_name linc-MANEA-8; tss_id TSS8648; class_code u; gene_name linc-MANEA-8;
TC20000130.hg.4	2.09527	1.06714	2.09527	up	SLC24A3	solute carrier family 24 (sodium/potassium/calcium exchanger), member 3
TC03001308.hg.4	2.09523	1.06711	2.09523	up	RP11-528N21.1	novel transcript
TC0300002522.oe.1	2.09506	1.06699	2.09506	up	lnc-EIF4E3-7	LNCipedia Identified Transcript//NONCODE class 'Exonic', Ensembl Cross Reference: ENST00000472382 Name: FOXP1
TC0300001436.oe.1	2.09485	1.06685	2.09485	up	lnc-GFM1-5	LNCipedia Identified Transcript//NONCODE class 'Exonic', Ensembl Cross Reference: ENST00000476860 Name: MFSD1//NONCODE class 'Exonic', Ensembl Cross Reference: ENST00000489639 Name: MFSD1
TC04001807.hg.4	2.09439	1.06653	2.09439	up	CASP3	caspase 3, apoptosis-related cysteine peptidase
TC1900000950.oe.1	2.09434	1.06649	2.09434	up	lnc-CEACAM6-1	NONCODE class 'Exonic', Ensembl Cross Reference: ENST00000460121 Name: CEACAM5//LNCipedia Identified Transcript
TC06002152.hg.4	2.09405	1.0663	2.09405	up	IFNGR1	interferon gamma receptor 1
TC01002416.hg.4	2.09403	1.06628	2.09403	up	EYA3	EYA transcriptional coactivator and phosphatase 3//eyes absent homolog 3 (Drosophila)
TC01001449.hg.4	2.09401	1.06627	2.09401	up	RP11-375H19.2	novel transcript
TC1800000740.oe.1	2.09395	1.06623	2.09395	up	lnc-COLEC12-6	LNCipedia Identified Transcript - Alternate transcript name(s): expReg_chr18_62_-
TC18000486.hg.4	2.09395	1.06623	2.09395	up	ST8SIA5	ST8 alpha-N-acetyl-neuraminide alpha-2,8-sialyltransferase 5
TC06000817.hg.4	2.09364	1.06601	2.09364	up	MANEA	mannosidase, endo-alpha
TC01001587.hg.4	2.09346	1.06589	2.09346	up	RGL1	ral guanine nucleotide dissociation stimulator-like 1
TSUnmapped00000045.oe.1	2.09339	1.06584	2.09339	up	lnc-FAM27E1.1-11	LNCipedia Identified Transcript
TC01001430.hg.4	2.09308	1.06563	2.09308	up	NUF2	NUF2, NDC80 kinetochore complex component, homolog (S. cerevisiae)//NUF2, NDC80 kinetochore complex component
TC01000555.hg.4	2.09303	1.06559	2.09303	up	ATP6V0B	ATPase, H+ transporting, lysosomal 21kDa, V0 subunit b
TC0200003809.oe.1	2.09234	1.06512	2.09234	up	lnc-BUB1-5	NONCODE class 'Exonic', Ensembl Cross Reference: ENST00000459645 Name: RGPD6//LNCipedia Identified Transcript//NONCODE class 'Exonic', Ensembl Cross Reference: ENST00000490990 Name: RGPD6//NONCODE class 'Exonic', Ensembl Cross Reference: ENST00000480894 Name: RGPD6
TC05000631.hg.4	2.09222	1.06503	2.09222	up	P4HA2-AS1	P4HA2 antisense RNA 1//putative novel transcript
TC06001238.hg.4	2.09201	1.06489	2.09201	up	RP3-430A16.1//LOC101927913	novel transcript//uncharacterized LOC101927913
TC10001702.hg.4	2.09191	1.06482	2.09191	up	PRDX3	peroxiredoxin 3
TC10000807.hg.4	2.09172	1.06469	2.09172	up	RP11-313D6.3	novel transcript
TC22000352.hg.4	2.09159	1.0646	2.09159	up	FAM109B	family with sequence similarity 109, member B
TC0400002004.oe.1	2.09112	1.06428	2.09112	up	lnc-COX18-3	LNCipedia Identified Transcript//NONCODE class 'Exonic', Ensembl Cross Reference: ENST00000510127 Name: ANKRD17
TC0500002887.oe.1	2.09098	1.06418	2.09098	up	lnc-C5orf20-1	LNCipedia Identified Transcript//NONCODE class 'Exonic', Ensembl Cross Reference: ENST00000508962 Name: H2AFY
TC17000724.hg.4	2.09049	1.06384	2.09049	up	DHX40	DEAH (Asp-Glu-Ala-His) box polypeptide 40
TC0100002065.oe.1	2.09048	1.06383	2.09048	up	lnc-PRDX6-2	LNCipedia Identified Transcript - Alternate transcript name(s): FPKM1_group_1712_transcript_4//NONCODE class 'Linc', PubMed Identifer: PMID:23818866 FPKM1_group_1712_transcri
TC02002693.hg.4	2.0903	1.06371	2.0903	up	INO80D	INO80 complex subunit D
TC06002215.hg.4	2.08978	1.06335	2.08978	up	NUP43	nucleoporin 43kDa
TC02000471.hg.4	2.08954	1.06319	2.08954	up	AC007099.2	novel transcript
TC0X000547.hg.4	2.08954	1.06319	2.08954	up	TRPC5OS	novel transcript//TRPC5 opposite strand
TC02002358.hg.4	2.08909	1.06287	2.08909	up	LOC100132004//RNU6-1132P//LOC100132154//ANKRD30BL	cortactin-binding protein 2-like//ankyrin repeat domain 30B-like//RNA, U6 small nuclear 1132, pseudogene//putative ankyrin repeat domain-containing protein 30B-like
TC12000534.hg.4	2.08908	1.06286	2.08908	up	KIF5A	kinesin family member 5A
TC1100001206.oe.1	2.08902	1.06283	2.08902	up	lnc-TMEM135-9	LNCipedia Identified Transcript//NONCODE class 'Linc', Ensembl Cross Reference: ENST00000529711 Name: RP11-665E10.1
TC0700000224.oe.1	2.08874	1.06263	2.08874	up	lnc-SP4-3	NONCODE class 'Exonic', Ensembl Cross Reference: ENST00000465129 Name: DNAH11//LNCipedia Identified Transcript
TC05000524.hg.4	2.08871	1.06261	2.08871	up	NREP-AS1	novel transcript//NREP antisense RNA 1
TC0X001346.hg.4	2.08801	1.06213	2.08801	up	RP1-315G1.3//LOC101928402	uncharacterized LOC101928402//putative novel transcript
TC21000049.hg.4	2.08727	1.06162	2.08727	up	CXADR	coxsackie virus and adenovirus receptor
TC05000186.hg.4	2.08726	1.06161	2.08726	up	CARD6	caspase recruitment domain family, member 6
TC0300003437.oe.1	2.08596	1.06071	2.08596	up	lnc-APOD-5	LNCipedia Identified Transcript//NONCODE class 'Linc'
TC0X000118.hg.4	2.08587	1.06065	2.08587	up	PDK3	pyruvate dehydrogenase kinase, isozyme 3
TC11000772.hg.4	2.08558	1.06045	2.08558	up	P2RY2	purinergic receptor P2Y, G-protein coupled, 2
TC20000008.hg.4	2.08481	1.05991	2.08481	up	NRSN2	neurensin 2
TC0500000084.oe.1	2.08372	1.05916	2.08372	up	lnc-KIAA0947-5	NONCODE class 'Linc', PubMed Identifer: PMID:23818866 FPKM1_group_24854_transcr//LNCipedia Identified Transcript - Alternate transcript name(s): FPKM1_group_24854_transcript_1
TC1900001253.oe.1	2.08371	1.05915	2.08371	up	lnc-ZNF766-1	LNCipedia Identified Transcript//NONCODE class 'Exonic', Ensembl Cross Reference: ENST00000495876 Name: PPP2R1A
TC1100001650.oe.1	2.08315	1.05877	2.08315	up	lnc-C11orf44-7	NONCODE class 'Linc', PubMed Identifer: PMID:23818866 FPKM1_group_5602_transcri//LNCipedia Identified Transcript - Alternate transcript name(s): FPKM1_group_5602_transcript_1
TC06001203.hg.4	2.08295	1.05863	2.08295	up	XX-C2158C12.2	putative novel transcript
TC0200004440.oe.1	2.08283	1.05855	2.08283	up	AC064871.3//lnc-NCKAP1-1//OTTHUMG00000154238//NONHSAG030024	LNCipedia Identified Transcript - Alternate transcript name(s): AC064871.3-002//NONCODE class 'Antisense', External ID: TCONS_00020974 Name: AC064871.3, Ensembl Cross Reference: ENST00000444562 Name: AC064871.3//LNCipedia Identified Transcript - Alternate transcript name(s): AC064871.3-001//N/A//NONCODE class 'Antisense', External ID: TCONS_00020975 Name: AC064871.3, Ensembl Cross Reference: ENST…
TC1400001557.oe.1	2.08256	1.05836	2.08256	up	HIF1A-AS2	NONCODE Identified Transcript//HIF1A antisense RNA 2 (HIF1A-AS2), antisense RNA.//LNCipedia Identified Transcript//NONCODE class 'Antisense'
TC01002471.hg.4	2.08173	1.05778	2.08173	up	BSDC1	BSD domain containing 1
TC08000456.hg.4	2.08159	1.05769	2.08159	up	SULF1	sulfatase 1
TC1500000598.oe.1	2.08155	1.05766	2.08155	up	lnc-SLC24A1-4	NONCODE class 'Exonic', Ensembl Cross Reference: ENST00000566239 Name: PTPLAD1//LNCipedia Identified Transcript
TC01000454.hg.4	2.08131	1.05749	2.08131	up	ZMYM1	zinc finger, MYM-type 1
TC04000432.hg.4	2.08117	1.0574	2.08117	up	CXCL13	chemokine (C-X-C motif) ligand 13
TC1500001573.oe.1	2.0799	1.05652	2.0799	up	RP11-519C12.1//OTTHUMG00000172689//NONHSAG016934//lnc-ARPP19-1	LNCipedia Identified Transcript - Alternate transcript name(s): RP11-519C12.1-001//N/A//NONCODE class 'Sense No Exonic', External ID: TCONS_00012293 Name: RP11-519C12.1, Ensembl Cross Reference: ENST00000566282 Name: RP11-519C12.1
TC0800000613.oe.1	2.0793	1.0561	2.0793	up	NONHSAG050351//RP11-705O24.2//lnc-NKAIN3-5//OTTHUMG00000164340	NONCODE class 'Linc', External ID: TCONS_00036394 Name: RP11-705O24.2, Ensembl Cross Reference: ENST00000519215 Name: RP11-705O24.2//LNCipedia Identified Transcript - Alternate transcript name(s): RP11-705O24.2-001//N/A
TC1200001121.oe.1	2.07924	1.05606	2.07924	up	lnc-PLXNC1-3//CEP83-AS1//NONHSAG011949	CEP83 antisense RNA 1 (head to head) (CEP83-AS1), long non-coding RNA.//LNCipedia Identified Transcript//NONCODE class 'Linc'//CEP83 antisense RNA 1 (head to head) [Source:HGNC Symbol;Acc:HGNC:27055]
TC13000178.hg.4	2.0786	1.05561	2.0786	up	CPB2-AS1	novel transcript, antisense to CPB2//CPB2 antisense RNA 1
TC1700000419.oe.1	2.07847	1.05552	2.07847	up	NONHSAG021179//lnc-DHRS7B-6//OTTHUMG00000178997//RP11-344E13.4	LNCipedia Identified Transcript - Alternate transcript name(s): RP11-344E13.4-001//NONCODE class 'Linc', External ID: TCONS_00015340 Name: RP11-344E13.4, Ensembl Cross Reference: ENST00000578888 Name: RP11-344E13.4//N/A
TC11000956.hg.4	2.07835	1.05544	2.07835	up	BIRC3	baculoviral IAP repeat containing 3
TC0800001598.oe.1	2.07817	1.05531	2.07817	up	lnc-MBOAT4-2	gene_id XLOC_007043; transcript_id TCONS_00014557; oId ENST00000509266; linc_name linc-MBOAT4-1; tss_id TSS11294; class_code u; gene_name linc-MBOAT4-1;//NONCODE class 'Linc', External ID: TCONS_00037671//LNCipedia Identified Transcript - Alternate transcript name(s): ENST00000509266
TC02001901.hg.4	2.07785	1.05509	2.07785	up	AC007098.1	putative novel transcript
TC0200003471.oe.1	2.0778	1.05506	2.0778	up	lnc-LRRTM1-7	NONCODE class 'Antisense', Ensembl Cross Reference: ENST00000265882 Name: AC016716.1//LNCipedia Identified Transcript
TC16000570.hg.4	2.07778	1.05504	2.07778	up	NFAT5	nuclear factor of activated T-cells 5, tonicity-responsive
TC11000283.hg.4	2.07768	1.05497	2.07768	up	METTL15	methyltransferase like 15
TC1700002086.oe.1	2.07744	1.0548	2.07744	up	XLOC_012429//NONHSAG021287//lnc-IFT20-1//OTTHUMG00000175995//CTD-2008P7.1	N/A//NONCODE class 'Linc'//NONCODE class 'Linc', External ID: TCONS_00016702//LNCipedia Identified Transcript//gene_id XLOC_012429; transcript_id TCONS_00025601; oId TCONS_00005714; linc_name linc-C17orf108-4; tss_id TSS19430; class_code u; gene_name linc-C17orf108-4;//LNCipedia Identified Transcript - Alternate transcript name(s): CTD-2008P7.1-001//NONCODE class 'Linc', External ID: TCONS_000157…
TC01002933.hg.4	2.07739	1.05477	2.07739	up	RP11-347K2.2	novel transcript
TC13000064.hg.4	2.07708	1.05456	2.07708	up	NUPL1	nucleoporin like 1
TC19000210.hg.4	2.0767	1.05429	2.0767	up	ZNF69	zinc finger protein 69
TC1000000151.oe.1	2.07649	1.05414	2.07649	up	lnc-GATA3-9	NONCODE class 'Linc', External ID: TCONS_00004530//LNCipedia Identified Transcript//gene_id XLOC_008388; transcript_id TCONS_00017701; oId ucscTCONS_00007565; linc_name linc-CELF2-3; tss_id TSS13336; class_code u; gene_name linc-CELF2-3;
TC10000463.hg.4	2.07641	1.05409	2.07641	up	RP11-537A6.9	putative novel transcript
TC16000798.hg.4	2.07619	1.05394	2.07619	up	HCFC1R1	host cell factor C1 regulator 1 (XPO1 dependent)
TC03001624.hg.4	2.07616	1.05392	2.07616	up	CBLB	Cbl proto-oncogene B, E3 ubiquitin protein ligase//Cbl proto-oncogene, E3 ubiquitin protein ligase B//Cas-Br-M (murine) ecotropic retroviral transforming sequence b
TC0X001156.hg.4	2.07616	1.05392	2.07616	up	FTX	FTX transcript, XIST regulator (non-protein coding)
TC05000401.hg.4	2.07614	1.05391	2.07614	up	RASGRF2	Ras protein-specific guanine nucleotide-releasing factor 2
TC0X000771.hg.4	2.07613	1.0539	2.07613	up	ATP6AP1	ATPase, H+ transporting, lysosomal accessory protein 1
TC1000001898.oe.1	2.07563	1.05355	2.07563	up	lnc-LRRC18-4	LNCipedia Identified Transcript - Alternate transcript name(s): l_310_chr10:50174484-50176928_thyroid
TC03000189.hg.4	2.07549	1.05345	2.07549	up	SLC22A13	solute carrier family 22 (organic anion transporter), member 13//solute carrier family 22 (organic anion/urate transporter), member 13
TC0X00001343.oe.1	2.07522	1.05326	2.07522	up	lnc-AKAP4-1	NONCODE class 'Linc', External ID: TCONS_00040143//LNCipedia Identified Transcript//gene_id XLOC_008165; transcript_id TCONS_00017322; oId TCONS_00014902; linc_name linc-AKAP4-1; tss_id TSS13020; class_code u; gene_name linc-AKAP4;
TC0400002029.oe.1	2.07492	1.05305	2.07492	up	lnc-RCHY1-6	LNCipedia Identified Transcript - Alternate transcript name(s): l_2668_chr4:76322897-76324689_adipose
TC17000234.hg.4	2.07486	1.05302	2.07486	up	EPN2//EPN2-IT1	EPN2 intronic transcript 1 (non-protein coding)//epsin 2
TC1700002853.oe.1	2.07459	1.05283	2.07459	up	lnc-ABCA5-11	LNCipedia Identified Transcript - Alternate transcript name(s): refGeneNc_4313_NR_033876
TC0100003965.oe.1	2.07451	1.05277	2.07451	up	lnc-TTLL7-14	LNCipedia Identified Transcript - Alternate transcript name(s): NONHSAT004138
TC0500002661.oe.1	2.07395	1.05238	2.07395	up	lnc-FBXL17-3	NONCODE class 'Exonic', Ensembl Cross Reference: ENST00000510359 Name: EFNA5//LNCipedia Identified Transcript
TC04001791.hg.4	2.07366	1.05218	2.07366	up	LOC101928734//WWC2-AS1	uncharacterized LOC101928734//novel transcript
TC01003014.hg.4	2.07365	1.05217	2.07365	up	NRAS	neuroblastoma RAS viral (v-ras) oncogene homolog
TC02000150.hg.4	2.07355	1.0521	2.07355	up	EPT1	ethanolaminephosphotransferase 1 (CDP-ethanolamine-specific)
TC1700000566.oe.1	2.07326	1.0519	2.07326	up	lnc-AC135724.1.1-4	LNCipedia Identified Transcript//NONCODE class 'Exonic', Ensembl Cross Reference: ENST00000582892 Name: NF1
TC06001140.hg.4	2.07302	1.05173	2.07302	up	RP11-13P5.1	novel transcript
TC14000922.hg.4	2.07273	1.05153	2.07273	up	METTL3	methyltransferase like 3
TC02002494.hg.4	2.07221	1.05117	2.07221	up	AC009495.3	putative novel transcript
TC03000016.hg.4	2.07211	1.0511	2.07211	up	ARL8B	ADP-ribosylation factor-like 8B
TC02001101.hg.4	2.07211	1.0511	2.07211	up	FAM171B	family with sequence similarity 171, member B
TC22000378.hg.4	2.07162	1.05076	2.07162	up	NUP50	nucleoporin 50kDa
TC0200002597.oe.1	2.07158	1.05073	2.07158	up	lnc-PXDN-8	NONCODE class 'Exonic', Ensembl Cross Reference: ENST00000485348 Name: MYT1L//LNCipedia Identified Transcript
TC08000462.hg.4	2.07144	1.05064	2.07144	up	RP11-333A23.4//LOC101926892	novel transcript//uncharacterized LOC101926892
TC01001634.hg.4	2.07124	1.0505	2.07124	up	CFHR5	complement factor H-related 5
TC0900000526.oe.1	2.07124	1.05049	2.07124	up	lnc-SMC5-4	NONCODE class 'Linc', PubMed Identifer: PMID:23818866 FPKM1_group_33123_transcr//LNCipedia Identified Transcript - Alternate transcript name(s): FPKM1_group_33123_transcript_2
TC02001728.hg.4	2.07122	1.05048	2.07122	up	AC020594.5	novel transcript
TC15000606.hg.4	2.07122	1.05048	2.07122	up	PTPLAD1	protein tyrosine phosphatase-like A domain containing 1
TC05001402.hg.4	2.07076	1.05016	2.07076	up	ISCA1P1	iron-sulfur cluster assembly 1 homolog (S. cerevisiae) pseudogene 1
TC08002578.hg.4	2.07057	1.05003	2.07057	up	LEPROTL1	leptin receptor overlapping transcript-like 1
TC03002041.hg.4	2.07051	1.04999	2.07051	up	PEX5L	peroxisomal biogenesis factor 5-like
TC0700000163.oe.1	2.07025	1.0498	2.07025	up	lnc-ARL4A-8	LNCipedia Identified Transcript//NONCODE class 'Antisense'
TC1700001680.oe.1	2.0695	1.04928	2.0695	up	lnc-P2RX5-1	LNCipedia Identified Transcript//gene_id XLOC_012358; transcript_id TCONS_00025531; oId TCONS_00005643; linc_name linc-P2RX5-1; tss_id TSS19329; class_code u; gene_name linc-P2RX5;//NONCODE class 'Linc', External ID: TCONS_00016288
TC05001627.hg.4	2.06891	1.04887	2.06891	up	RGMB-AS1	RGMB antisense RNA 1//novel transcript
TC03003319.hg.4	2.06888	1.04885	2.06888	up	NXPE3	neurexophilin and PC-esterase domain family, member 3
TC0100002321.oe.1	2.06882	1.04881	2.06882	up	lnc-GPR25-3	LNCipedia Identified Transcript//NONCODE class 'Exonic', Ensembl Cross Reference: ENST00000532732 Name: CAMSAP2
TC1500000629.oe.1	2.06825	1.04841	2.06825	up	lnc-IQCH-1	LNCipedia Identified Transcript - Alternate transcript name(s): FPKM1_group_10385_transcript_1//NONCODE class 'Linc', PubMed Identifer: PMID:23818866 FPKM1_group_10385_transcr
TC02001613.hg.4	2.06821	1.04838	2.06821	up	TTC32	tetratricopeptide repeat domain 32
TC01002021.hg.4	2.06733	1.04777	2.06733	up	OR2AK2	olfactory receptor, family 2, subfamily AK, member 2
TC0100001495.oe.1	2.06723	1.0477	2.06723	up	lnc-FAM19A3-5	NONCODE class 'Linc', PubMed Identifer: PMID:23818866 FPKM1_group_1248_transcri//LNCipedia Identified Transcript - Alternate transcript name(s): FPKM1_group_1248_transcript_3
TC1900001374.oe.1	2.06625	1.04701	2.06625	up	AC006116.12//lnc-ZNF583-2//NONHSAG026627	LNCipedia Identified Transcript//NONCODE class 'Antisense', External ID: TCONS_00019495 Name: AC006116.12, Ensembl Cross Reference: ENST00000589671 Name: AC006116.12//N/A
TC11000450.hg.4	2.06623	1.047	2.06623	up	OR8K3	olfactory receptor, family 8, subfamily K, member 3
TC06002214.hg.4	2.06597	1.04682	2.06597	up	LATS1	LATS, large tumor suppressor, homolog 1 (Drosophila)//large tumor suppressor kinase 1
TC1100000631.oe.1	2.06587	1.04675	2.06587	up	lnc-OR9G1-1	LNCipedia Identified Transcript//NONCODE class 'Linc', Ensembl Cross Reference: ENST00000530434 Name: RP11-59K5.1
TC11002345.hg.4	2.0657	1.04663	2.0657	up	MPZL3	myelin protein zero-like 3
TC03000463.hg.4	2.06569	1.04663	2.06569	up	HTR1F	5-hydroxytryptamine (serotonin) receptor 1F, G protein-coupled//5-hydroxytryptamine (serotonin) receptor 1F
TC02002583.hg.4	2.06528	1.04634	2.06528	up	AC009478.1	novel transcript
TC0500000749.oe.1	2.06506	1.04619	2.06506	up	lnc-SPZ1-2	NONCODE class 'Linc', PubMed Identifer: PMID:23818866 FPKM1_group_25665_transcr//LNCipedia Identified Transcript - Alternate transcript name(s): FPKM1_group_25665_transcript_2
TC03002052.hg.4	2.06487	1.04605	2.06487	up	DCUN1D1	DCN1, defective in cullin neddylation 1, domain containing 1 (S. cerevisiae)//DCN1, defective in cullin neddylation 1, domain containing 1
TC05000876.hg.4	2.06467	1.04591	2.06467	up	CTC-436K13.3	novel transcript
TC02001548.hg.4	2.06461	1.04587	2.06461	up	AC007463.2	novel transcript
TC1000000834.oe.1	2.06401	1.04545	2.06401	up	LINC00857//NONHSAG006362//OTTHUMG00000018605//lnc-AL359195.1-1	NONCODE class 'Linc', External ID: TCONS_00005010 Name: LINC00857, Ensembl Cross Reference: ENST00000422847 Name: LINC00857//NONCODE class 'Linc', External ID: TCONS_00005011 Name: LINC00857, Ensembl Cross Reference: ENST00000432308 Name: LINC00857//LNCipedia Identified Transcript - Alternate transcript name(s): RP11-40F6.2-001//LNCipedia Identified Transcript - Alternate transcript name(s): RP11…
TC0100001463.oe.1	2.06401	1.04545	2.06401	up	lnc-C1orf88-1	NONCODE class 'Exonic', Ensembl Cross Reference: ENST00000484512 Name: PIFO//LNCipedia Identified Transcript
TC0300003513.oe.1	2.06341	1.04503	2.06341	up	lnc-IQCG-11	NONCODE class 'Linc', Ensembl Cross Reference: ENST00000440713 Name: ANKRD18DP//LNCipedia Identified Transcript
TC11002260.hg.4	2.06293	1.0447	2.06293	up	ALKBH8	alkB, alkylation repair homolog 8 (E. coli)
TC0600001033.oe.1	2.06265	1.0445	2.06265	up	lnc-SH3BGRL2-7	LNCipedia Identified Transcript//NONCODE class 'Linc', Ensembl Cross Reference: ENST00000571144 Name: RP11-342L8.2
TC0Y00000162.oe.1	2.06252	1.04441	2.06252	up	lnc-DAZ2-7	LNCipedia Identified Transcript//NONCODE class 'Linc', Ensembl Cross Reference: ENST00000457708 Name: USP9YP25
TC16000975.hg.4	2.06207	1.04409	2.06207	up	ZKSCAN2	zinc finger with KRAB and SCAN domains 2
TC03001084.hg.4	2.06194	1.044	2.06194	up	AC091633.3	novel transcript
TC0200002020.oe.1	2.06184	1.04393	2.06184	up	lnc-AOX1-2	NONCODE class 'Exonic', Ensembl Cross Reference: ENST00000469840 Name: SGOL2//LNCipedia Identified Transcript
TC16000384.hg.4	2.06168	1.04382	2.06168	up	ZNF267	zinc finger protein 267
TC0200004200.oe.1	2.06143	1.04364	2.06143	up	lnc-WDSUB1-2	LNCipedia Identified Transcript//NONCODE class 'Exonic', Ensembl Cross Reference: ENST00000482501 Name: BAZ2B//NONCODE class 'Exonic', Ensembl Cross Reference: ENST00000472953 Name: BAZ2B
TC17001519.hg.4	2.06105	1.04338	2.06105	up	KLHL11	kelch-like family member 11//kelch-like 11 (Drosophila)
TC13000255.hg.4	2.06088	1.04326	2.06088	up	LINC01052//RP11-223F20.2	long intergenic non-protein coding RNA 1052//novel transcript
TC0X000042.hg.4	2.06085	1.04324	2.06085	up	HCCS	holocytochrome c synthase//holocytochrome c synthase (cytochrome c heme-lyase)
TC0X00001213.oe.1	2.06063	1.04309	2.06063	up	lnc-CXorf21-1	LNCipedia Identified Transcript//NONCODE class 'Linc'
TC19000401.hg.4	2.06031	1.04286	2.06031	up	ZNF849P	zinc finger protein 849, pseudogene
TC06002184.hg.4	2.05959	1.04236	2.05959	up	RP1-45I4.3	putative novel transcript
TC06000721.hg.4	2.05876	1.04177	2.05876	up	RP3-331H24.4	putative novel transcript
TC0X001141.hg.4	2.05872	1.04175	2.05872	up	HDAC8	histone deacetylase 8
TC03002037.hg.4	2.05867	1.04171	2.05867	up	KCNMB3	potassium large conductance calcium-activated channel, subfamily M beta member 3
TC07001589.hg.4	2.05841	1.04153	2.05841	up	AC002064.4	novel transcript
TC1000000914.oe.1	2.05752	1.0409	2.05752	up	RP11-80H5.2//lnc-KIF20B-1//NONHSAG006486//OTTHUMG00000018719//XLOC_008552	NONCODE class 'Antisense', PubMed Identifer: PMID:23818866 FPKM1_group_3682_transcri//N/A//NONCODE class 'Antisense'//LNCipedia Identified Transcript - Alternate transcript name(s): FPKM1_group_3682_transcript_2//NONCODE class 'Antisense', External ID: TCONS_00003674 Name: RP11-80H5.2, Ensembl Cross Reference: ENST00000454174 Name: RP11-80H5.2//NONCODE class 'Antisense', External ID: TCONS_000036…
TC10001597.hg.4	2.05744	1.04085	2.05744	up	RP11-108L7.4	novel transcript, antisense to SEMA4G
TC01003422.hg.4	2.05736	1.04079	2.05736	up	APOA2	apolipoprotein A-II
TC02004921.hg.4	2.0573	1.04075	2.0573	up	RBM44	RNA binding motif protein 44
TC05001599.hg.4	2.05723	1.04071	2.05723	up	POU5F2	POU domain class 5, transcription factor 2
TC1600001204.oe.1	2.05705	1.04058	2.05705	up	RP11-264M12.4	N/A
TC02000292.hg.4	2.05701	1.04055	2.05701	up	BCYRN1	brain cytoplasmic RNA 1, Bc1 analog (mouse)//brain cytoplasmic RNA 1
TC22000857.hg.4	2.05696	1.04052	2.05696	up	TTLL1	tubulin tyrosine ligase-like family, member 1
TC0800001935.oe.1	2.05696	1.04051	2.05696	up	lnc-PRDM14-1	LNCipedia Identified Transcript//NONCODE class 'Sense No Exonic'//LNCipedia Identified Transcript - Alternate transcript name(s): ENST00000495409
TC11001106.hg.4	2.0567	1.04033	2.0567	up	SC5D	sterol-C5-desaturase
TC09001070.hg.4	2.05591	1.03978	2.05591	up	RNF38	ring finger protein 38
TC0800001537.oe.1	2.0554	1.03942	2.0554	up	lnc-NKX3-1-1	LNCipedia Identified Transcript//NONCODE class 'Exonic', PubMed Identifer: PMID:22140575 mixed_Pred46387
TC0X00001021.oe.1	2.0552	1.03928	2.0552	up	lnc-ATP6AP1-1//NONHSAG055592	LNCipedia Identified Transcript//NONCODE class 'Exonic', Ensembl Cross Reference: ENST00000485143 Name: GDI1
TC07001443.hg.4	2.05396	1.03841	2.05396	up	LOC101929050//RP11-73B2.2	putative novel transcript//uncharacterized LOC101929050
TC2100000857.oe.1	2.0534	1.03801	2.0534	up	lnc-TMPRSS2-7	LNCipedia Identified Transcript - Alternate transcript name(s): ucscGeneNc_uc002zbl_2
TC1300000068.oe.1	2.05314	1.03783	2.05314	up	lnc-FGF9-7	LNCipedia Identified Transcript - Alternate transcript name(s): l_786_chr13:22375653-22381656_placenta
TC0100002565.oe.1	2.05305	1.03777	2.05305	up	lnc-RRP15-1	NONCODE class 'Linc', External ID: TCONS_00002402//LNCipedia Identified Transcript//gene_id XLOC_000564; transcript_id TCONS_00001275; oId TCONS_00000547; linc_name linc-RRP15-1; tss_id TSS875; class_code u; gene_name linc-RRP15-1;
TC1300000433.oe.1	2.05249	1.03737	2.05249	up	lnc-CCDC70-2	LNCipedia Identified Transcript//NONCODE class 'Antisense', External ID: TCONS_00009601
TC0500000569.oe.1	2.05248	1.03737	2.05248	up	lnc-MAST4-1	LNCipedia Identified Transcript - Alternate transcript name(s): ENST00000513670, OTTHUMT00000368630.1, RP11-5P22.2-001
TC1300001427.oe.1	2.0524	1.03731	2.0524	up	lnc-EDNRB-5	LNCipedia Identified Transcript - Alternate transcript name(s): expReg_chr13_3247_-
TC05000048.hg.4	2.05233	1.03726	2.05233	up	RP11-332J15.2	putative novel transcript
TC1400000209.oe.1	2.05189	1.03696	2.05189	up	lnc-NPAS3-2	LNCipedia Identified Transcript - Alternate transcript name(s): uc_370_+
TC08000907.hg.4	2.05184	1.03692	2.05184	up	DEFA6	defensin, alpha 6, Paneth cell-specific
TC05000102.hg.4	2.05183	1.03691	2.05183	up	LOC646241//RP11-454P21.1	uncharacterized LOC646241//novel transcript
TC0600002741.oe.1	2.0508	1.03619	2.0508	up	lnc-SNX14-4	LNCipedia Identified Transcript - Alternate transcript name(s): ucscGeneNc_uc003pkm_2//LNCipedia Identified Transcript - Alternate transcript name(s): NONHSAT113837
TC14001368.hg.4	2.04961	1.03535	2.04961	up	GTF2A1	general transcription factor IIA, 1, 19/37kDa
TC0X000038.hg.4	2.04942	1.03522	2.04942	up	CLCN4	chloride channel, voltage-sensitive 4
TC1300000959.oe.1	2.04926	1.0351	2.04926	up	OTTHUMG00000046192//lnc-AL136219.1-1//NONHSAG012956//ZDHHC20-IT1	NONCODE class 'Sense No Exonic', External ID: TCONS_00009393 Name: ZDHHC20-IT1, Ensembl Cross Reference: ENST00000417513 Name: ZDHHC20-IT1//NONCODE class 'Sense No Exonic', External ID: TCONS_00009675//LNCipedia Identified Transcript - Alternate transcript name(s): ZDHHC20-IT1-001//LNCipedia Identified Transcript//NONCODE class 'Sense No Exonic', External ID: TCONS_00009676//ZDHHC20 intronic tran…
TC19001905.hg.4	2.04922	1.03508	2.04922	up	ZNF814	zinc finger protein 814
TC0300002232.oe.1	2.04854	1.0346	2.04854	up	LARS2-AS1//NONHSAG034933//lnc-SLC6A20-2//OTTHUMG00000156654	LNCipedia Identified Transcript//LARS2 antisense RNA 1 [Source:HGNC Symbol;Acc:HGNC:40796]//NONCODE class 'Antisense', External ID: TCONS_00026396 Name: LARS2-AS1, Ensembl Cross Reference: ENST00000442534 Name: LARS2-AS1//LARS2 antisense RNA 1 (LARS2-AS1), long non-coding RNA.//LNCipedia Identified Transcript - Alternate transcript name(s): LARS2-AS1-001
TC09000343.hg.4	2.04819	1.03435	2.04819	up	OSTF1	osteoclast stimulating factor 1
TC1100001416.oe.1	2.04814	1.03432	2.04814	up	lnc-REXO2-2	NONCODE class 'Exonic', Ensembl Cross Reference: ENST00000538134 Name: RBM7//LNCipedia Identified Transcript
TC06000825.hg.4	2.04813	1.03431	2.04813	up	RP11-111D3.2	novel transcript
TC10000679.hg.4	2.04807	1.03427	2.04807	up	CCNJ	cyclin J
TC11000175.hg.4	2.04798	1.0342	2.04798	up	SWAP70	SWAP switching B-cell complex 70kDa subunit
TC14001468.hg.4	2.04793	1.03417	2.04793	up	SERPINA9	serpin peptidase inhibitor, clade A (alpha-1 antiproteinase, antitrypsin), member 9
TC01001000.hg.4	2.04744	1.03382	2.04744	up	RP5-1073O3.2	novel transcript
TC0300000838.oe.1	2.04725	1.03369	2.04725	up	lnc-GPR128-3	LNCipedia Identified Transcript//NONCODE class 'Exonic', Ensembl Cross Reference: ENST00000462884 Name: TMEM45A
TC0X000170.hg.4	2.04725	1.03369	2.04725	up	XK	X-linked Kx blood group (McLeod syndrome)//X-linked Kx blood group
TC0600002594.oe.1	2.0471	1.03358	2.0471	up	lnc-KLHL31-10	LNCipedia Identified Transcript - Alternate transcript name(s): NONHSAT113220
TC0800000371.oe.1	2.04706	1.03355	2.04706	up	RP1-84O15.2//OTTHUMG00000163990//lnc-MAK16-3//NONHSAG049956	LNCipedia Identified Transcript - Alternate transcript name(s): RP1-84O15.2-001//NONCODE class 'Linc', External ID: TCONS_00036318 Name: RP1-84O15.2, Ensembl Cross Reference: ENST00000522460 Name: RP1-84O15.2//N/A
TC1400000330.oe.1	2.04696	1.03348	2.04696	up	NONHSAG014848//RP11-945F5.1//lnc-FANCM-4//OTTHUMG00000170730	LNCipedia Identified Transcript - Alternate transcript name(s): RP11-945F5.1-001//NONCODE class 'Linc', External ID: TCONS_00010422 Name: RP11-945F5.1, Ensembl Cross Reference: ENST00000554319 Name: RP11-945F5.1//N/A
TC03001329.hg.4	2.04671	1.03331	2.04671	up	CYP8B1	cytochrome P450, family 8, subfamily B, polypeptide 1
TC05000054.hg.4	2.04597	1.03278	2.04597	up	ADCY2	adenylate cyclase 2 (brain)
TC10000994.hg.4	2.0458	1.03267	2.0458	up	CALML5	calmodulin-like 5
TC17000821.hg.4	2.04549	1.03245	2.04549	up	SSTR2	somatostatin receptor 2
TC10001299.hg.4	2.04548	1.03244	2.04548	up	RP11-346D6.6//LOC101928687	novel transcript//uncharacterized LOC101928687
TC10000715.hg.4	2.04522	1.03225	2.04522	up	ABCC2	ATP-binding cassette, sub-family C (CFTR/MRP), member 2
TC1900000976.oe.1	2.04514	1.0322	2.04514	up	lnc-ZNF575-1//L34079.3//NONHSAG025938	NONCODE class 'Antisense', External ID: TCONS_00019400 Name: L34079.3, Ensembl Cross Reference: ENST00000597119 Name: L34079.3//LNCipedia Identified Transcript//N/A
TC0400001737.oe.1	2.0446	1.03181	2.0446	up	lnc-SEL1L3-11	LNCipedia Identified Transcript - Alternate transcript name(s): FPKM1_group_23106_transcript_2//NONCODE class 'Linc', PubMed Identifer: PMID:23818866 FPKM1_group_23106_transcr
TC01001763.hg.4	2.0445	1.03175	2.0445	up	LOC91548//RP11-122M14.1	novel transcript//uncharacterized LOC91548
TC16002045.hg.4	2.04413	1.03149	2.04413	up	TP53TG3D//TP53TG3B//TP53TG3//TP53TG3C	TP53 target 3B//TP53 target 3//TP53 target 3D//TP53 target 3C
TC19001909.hg.4	2.04395	1.03136	2.04395	up	C19orf18	chromosome 19 open reading frame 18
TC04001589.hg.4	2.04358	1.0311	2.04358	up	CLGN	calmegin
TC03003402.hg.4	2.04231	1.03021	2.04231	up	TM4SF19	transmembrane 4 L six family member 19
TC05000781.hg.4	2.04224	1.03015	2.04224	up	AC005592.1	novel transcript
TC1600002034.oe.1	2.04112	1.02936	2.04112	up	OTTHUMG00000176511//lnc-TP53TG3-1//RP11-586K12.4//NONHSAG019214	LNCipedia Identified Transcript - Alternate transcript name(s): RP11-586K12.4-001//N/A//NONCODE class 'Linc', External ID: TCONS_00014086 Name: RP11-586K12.4, Ensembl Cross Reference: ENST00000561479 Name: RP11-586K12.4
TC0700000878.oe.1	2.04083	1.02915	2.04083	up	lnc-STEAP1-2	LNCipedia Identified Transcript - Alternate transcript name(s): NONHSAT121894
TC11000118.hg.4	2.04075	1.0291	2.04075	up	OR52N4	olfactory receptor, family 52, subfamily N, member 4
TC1300000383.oe.1	2.0404	1.02885	2.0404	up	lnc-FNDC3A-2	LNCipedia Identified Transcript - Alternate transcript name(s): NONHSAT033726
TC12000694.hg.4	2.04031	1.02879	2.04031	up	TMTC3	transmembrane and tetratricopeptide repeat containing 3
TC13000805.hg.4	2.04017	1.02869	2.04017	up	DNAJC3-AS1	DNAJC3 antisense RNA 1 (head to head)
TC1800001131.oe.1	2.04014	1.02867	2.04014	up	lnc-TCEB3CL-1	LNCipedia Identified Transcript//NONCODE class 'Sense No Exonic', Ensembl Cross Reference: ENST00000590944 Name: PIAS2
TC0300002119.oe.1	2.04006	1.02861	2.04006	up	lnc-TMPPE-2	NONCODE class 'Sense No Exonic', Ensembl Cross Reference: ENST00000481581 Name: GLB1//LNCipedia Identified Transcript
TC12000536.hg.4	2.03997	1.02855	2.03997	up	DTX3	deltex 3, E3 ubiquitin ligase
TC0400000792.oe.1	2.03996	1.02854	2.03996	up	lnc-NFKB1-1	LNCipedia Identified Transcript//NONCODE class 'Linc', Ensembl Cross Reference: ENST00000510417 Name: AF213884.1
TC0700001422.oe.1	2.03992	1.02851	2.03992	up	NONHSAG049007//lnc-PRSS1-8	NONCODE class 'Linc', Ensembl Cross Reference: ENST00000456572 Name: TRBV26//LNCipedia Identified Transcript
TC1200003224.oe.1	2.03979	1.02842	2.03979	up	lnc-DDX51-2//OTTHUMG00000168250//RP13-820C6.2//NONHSAG012792	LNCipedia Identified Transcript - Alternate transcript name(s): RP13-820C6.2-001//NONCODE class 'Antisense', External ID: TCONS_00008027 Name: RP13-820C6.2, Ensembl Cross Reference: ENST00000542422 Name: RP13-820C6.2//N/A
TC0100000539.oe.1	2.03967	1.02833	2.03967	up	lnc-ZCCHC17-9	LNCipedia Identified Transcript//NONCODE class 'Antisense', PubMed Identifer: PMID:22140575 mixed_Pred1445
TC0700000902.oe.1	2.03917	1.02798	2.03917	up	lnc-GATAD1-4	LNCipedia Identified Transcript - Alternate transcript name(s): l_3451_NR_026902
TC1700000220.oe.1	2.03861	1.02758	2.03861	up	lnc-C17orf48-4	gene_id XLOC_012111; transcript_id TCONS_00025308; oId TCONS_00005402; linc_name linc-SHISA6-2; tss_id TSS18956; class_code u; gene_name linc-SHISA6-2;//NONCODE class 'Linc', External ID: TCONS_00016541//LNCipedia Identified Transcript
TC03001906.hg.4	2.03837	1.02742	2.03837	up	P2RY13	purinergic receptor P2Y, G-protein coupled, 13
TC02001130.hg.4	2.03795	1.02712	2.03795	up	AC098617.1	novel transcript
TC1000001457.oe.1	2.03723	1.02661	2.03723	up	lnc-ADARB2-10	LNCipedia Identified Transcript - Alternate transcript name(s): NONHSAT010940//LNCipedia Identified Transcript - Alternate transcript name(s): NONHSAT010939//LNCipedia Identified Transcript - Alternate transcript name(s): NONHSAT010941
TC22000108.hg.4	2.03717	1.02657	2.03717	up	IGLV5-37	immunoglobulin lambda variable 5-37
TC01003536.hg.4	2.03695	1.02641	2.03695	up	RC3H1	ring finger and CCCH-type domains 1//ring finger and CCCH-type zinc finger domains 1
TC1600000418.oe.1	2.03664	1.02619	2.03664	up	lnc-C16orf52-2	NONCODE class 'Exonic', Ensembl Cross Reference: ENST00000567757 Name: UQCRC2//LNCipedia Identified Transcript
TC06001981.hg.4	2.03656	1.02613	2.03656	up	RP3-359N14.2	novel transcript
TC0400000160.oe.1	2.03648	1.02608	2.03648	up	lnc-RP11-1286E23.8.1-1	NONCODE class 'Linc', External ID: TCONS_00029263//LNCipedia Identified Transcript//gene_id XLOC_003448; transcript_id TCONS_00007978; oId TCONS_00010078; linc_name linc-USP17-1; tss_id TSS5526; class_code u; gene_name linc-USP17;
TC1300001052.oe.1	2.03642	1.02603	2.03642	up	lnc-HMGB1-3	LNCipedia Identified Transcript//NONCODE class 'Exonic', Ensembl Cross Reference: ENST00000480854 Name: KATNAL1
TC03000625.hg.4	2.03625	1.02592	2.03625	up	SLC15A2	solute carrier family 15 (oligopeptide transporter), member 2//solute carrier family 15 (H+/peptide transporter), member 2
TC0100004272.oe.1	2.03624	1.02591	2.03624	up	lnc-BCL2L15-3	LNCipedia Identified Transcript//NONCODE class 'Exonic'
TC0500001539.oe.1	2.03595	1.0257	2.03595	up	lnc-WWC1-3	NONCODE class 'Exonic', Ensembl Cross Reference: ENST00000521126 Name: TENM2//LNCipedia Identified Transcript
TC0600000942.oe.1	2.0359	1.02567	2.0359	up	lnc-COL19A1-3	LNCipedia Identified Transcript - Alternate transcript name(s): expReg_chr6_6747_+
TC1900000298.oe.1	2.03579	1.02559	2.03579	up	lnc-ICAM4-3	NONCODE class 'Exonic', Ensembl Cross Reference: ENST00000592686 Name: ICAM1//NONCODE class 'Exonic', Ensembl Cross Reference: ENST00000585443 Name: ICAM1//LNCipedia Identified Transcript
TC11000887.hg.4	2.03549	1.02538	2.03549	up	TYR	tyrosinase
TC20000307.hg.4	2.03544	1.02534	2.03544	up	RP5-1121H13.4	putative novel transcript
TC0200003369.oe.1	2.03519	1.02516	2.03519	up	lnc-ADD2-2	LNCipedia Identified Transcript//NONCODE class 'Exonic', Ensembl Cross Reference: ENST00000460808 Name: TGFA
TC13000186.hg.4	2.03518	1.02516	2.03518	up	LOC101929410//SUCLA2-AS1	uncharacterized LOC101929410//putative novel transcript
TC0700002804.oe.1	2.03515	1.02514	2.03515	up	lnc-SLC13A4-2	NONCODE class 'Exonic', Ensembl Cross Reference: ENST00000498534 Name: CNOT4//LNCipedia Identified Transcript//NONCODE class 'Exonic', Ensembl Cross Reference: ENST00000465721 Name: CNOT4//NONCODE class 'Exonic', Ensembl Cross Reference: ENST00000491203 Name: CNOT4
TC0200001997.oe.1	2.03499	1.02502	2.03499	up	lnc-HSPE1-1	NONCODE class 'Exonic', Ensembl Cross Reference: ENST00000488445 Name: COQ10B//LNCipedia Identified Transcript
TC14001423.hg.4	2.03472	1.02483	2.03472	up	PTPN21	protein tyrosine phosphatase, non-receptor type 21
TC0100004729.oe.1	2.0343	1.02453	2.0343	up	lnc-ILDR2-2	LNCipedia Identified Transcript//NONCODE class 'Linc', External ID: TCONS_00001979
TC0100005241.oe.1	2.03372	1.02412	2.03372	up	lnc-DUSP10-7	NONCODE class 'Linc', Ensembl Cross Reference: ENST00000448432 Name: RP11-453O22.1//LNCipedia Identified Transcript
TC09001335.hg.4	2.0337	1.0241	2.0337	up	OMD	osteomodulin
TC0200003951.oe.1	2.03296	1.02358	2.03296	up	lnc-WDR33-1	LNCipedia Identified Transcript//gene_id XLOC_002313; transcript_id TCONS_00004440; oId TCONS_00007915; linc_name linc-LIMS2-1; tss_id TSS3680; class_code u; gene_name linc-LIMS2;//NONCODE class 'Linc', External ID: TCONS_00022490
TC0X00000589.oe.1	2.03296	1.02358	2.03296	up	lnc-SH3BGRL-3	LNCipedia Identified Transcript//NONCODE class 'Linc', Ensembl Cross Reference: ENST00000412589 Name: RP13-52K8.1
TC16000099.hg.4	2.03262	1.02334	2.03262	up	IL32//RNU1-125P	RNA, U1 small nuclear 125, pseudogene//interleukin 32
TC09001047.hg.4	2.03249	1.02325	2.03249	up	FAM205B	family with sequence similarity 205, member B//transmembrane protein C9orf144B pseudogene
TC0900000712.oe.1	2.03212	1.02299	2.03212	up	lnc-CENPP-4	LNCipedia Identified Transcript//uncharacterized LOC100128361 (LOC100128361), long non-coding RNA.//NONCODE class 'Antisense'
TC1100002034.oe.1	2.03199	1.02289	2.03199	up	lnc-BDNF-7	NONCODE class 'Exonic', Ensembl Cross Reference: ENST00000526288 Name: KIF18A//LNCipedia Identified Transcript
TC21000097.hg.4	2.03193	1.02285	2.03193	up	BACH1//BACH1-IT1//GRIK1-AS2	novel transcript, sense intronic to BACH1//GRIK1 antisense RNA 2//BTB and CNC homology 1, basic leucine zipper transcription factor 1
TC0600002102.oe.1	2.03187	1.02281	2.03187	up	OTTHUMG00000014288//lnc-CCDC90A-6//RP11-330A16.1	LNCipedia Identified Transcript - Alternate transcript name(s): RP11-330A16.1-001//N/A
TC01004053.hg.4	2.03187	1.02281	2.03187	up	RP11-522M21.3	putative novel transcript
TC07001857.hg.4	2.03187	1.02281	2.03187	up	RP11-738B7.1	putative novel transcript
TC0400002731.oe.1	2.03157	1.0226	2.03157	up	RP11-487E13.1	N/A
TC0400000276.oe.1	2.03151	1.02255	2.03151	up	lnc-C4orf52-3	LNCipedia Identified Transcript - Alternate transcript name(s): expReg_chr4_1672_+
TC11002076.hg.4	2.03147	1.02252	2.03147	up	C2CD3	C2 calcium-dependent domain containing 3
TC08000439.hg.4	2.03138	1.02246	2.03138	up	TRIM55	tripartite motif-containing 55//tripartite motif containing 55
TC03001227.hg.4	2.03138	1.02246	2.03138	up	SGOL1	shugoshin-like 1 (S. pombe)
TC15000627.hg.4	2.03092	1.02213	2.03092	up	PIAS1	protein inhibitor of activated STAT, 1
TC05001703.hg.4	2.03089	1.02212	2.03089	up	CTC-472C24.1	novel transcript
TC10000926.hg.4	2.03078	1.02203	2.03078	up	RP11-168C9.1	putative novel transcript
TC0700000413.oe.1	2.03067	1.02196	2.03067	up	lnc-STARD3NL-4	NONCODE class 'Linc', PubMed Identifer: PMID:23818866 FPKM1_group_29570_transcr//LNCipedia Identified Transcript - Alternate transcript name(s): FPKM1_group_29570_transcript_1
TC1200000323.oe.1	2.03067	1.02196	2.03067	up	lnc-PLEKHA5-4	gene_id XLOC_009684; transcript_id TCONS_00020354; oId TCONS_00002631; linc_name linc-PDE3A-2; tss_id TSS15262; class_code u; gene_name linc-PDE3A-2;//LNCipedia Identified Transcript//NONCODE class 'Linc', External ID: TCONS_00008510
TC0500002689.oe.1	2.03037	1.02174	2.03037	up	lnc-C5orf13-6	LNCipedia Identified Transcript//NONCODE class 'Sense No Exonic', Ensembl Cross Reference: ENST00000513509 Name: CTC-470E21.1
TC1700001909.oe.1	2.03007	1.02153	2.03007	up	lnc-ZSWIM7-7	LNCipedia Identified Transcript - Alternate transcript name(s): predAs_ge08_ADORA2B_1
TC13000335.hg.4	2.03007	1.02153	2.03007	up	CLDN10	claudin 10
TC19001784.hg.4	2.03007	1.02153	2.03007	up	SIGLEC14//SIGLEC5	sialic acid binding Ig-like lectin 5//sialic acid binding Ig-like lectin 14
TC19001152.hg.4	2.03003	1.0215	2.03003	up	ZNF812	zinc finger protein 812
TC1000002438.oe.1	2.02997	1.02146	2.02997	up	lnc-ITPRIP-7	LNCipedia Identified Transcript//NONCODE class 'Antisense', External ID: TCONS_00004438
TC01002753.hg.4	2.02991	1.02142	2.02991	up	WDR78	WD repeat domain 78
TC0X000487.hg.4	2.02977	1.02132	2.02977	up	NXF4	nuclear RNA export factor 4 pseudogene
TC02005005.hg.4	2.02975	1.0213	2.02975	up	MOB4//HSPE1-MOB4	HSPE1-MOB4 readthrough//MOB family member 4, phocein
TC07001880.hg.4	2.02924	1.02094	2.02924	up	SLC35B4	solute carrier family 35 (UDP-xylose/UDP-N-acetylglucosamine transporter), member B4//solute carrier family 35, member B4
TC01002035.hg.4	2.02903	1.02079	2.02903	up	OR2T4	olfactory receptor, family 2, subfamily T, member 4
TC02005000.hg.4	2.0284	1.02034	2.0284	up	KLHL41	kelch-like 41 (Drosophila)//kelch-like family member 41
TC0300003243.oe.1	2.02835	1.02031	2.02835	up	OTTHUMG00000157218//XLOC_003331//lnc-TBL1XR1-4//LINC01208//NONHSAG036712	LNCipedia Identified Transcript - Alternate transcript name(s): RP11-71G7.1-002//NONCODE class 'Linc', External ID: TCONS_00026595 Name: RP11-71G7.1, Ensembl Cross Reference: ENST00000434969 Name: RP11-71G7.1//LNCipedia Identified Transcript - Alternate transcript name(s): RP11-71G7.1-001//NONCODE class 'Linc', External ID: TCONS_00026596 Name: RP11-71G7.1, Ensembl Cross Reference: ENST0000042103…
TC2000000660.oe.1	2.02821	1.02021	2.02821	up	lnc-C20orf197-6	LNCipedia Identified Transcript - Alternate transcript name(s): FPKM1_group_19744_transcript_1//NONCODE class 'Linc', PubMed Identifer: PMID:23818866 FPKM1_group_19744_transcr
TC02002568.hg.4	2.02772	1.01986	2.02772	up	TTC30B	tetratricopeptide repeat domain 30B
TC16000543.hg.4	2.02771	1.01985	2.02771	up	RLTPR	RGD motif, leucine rich repeats, tropomodulin domain and proline-rich containing
TC05001808.hg.4	2.0272	1.01949	2.0272	up	GS1-39E22.1	novel transcript
TC05001241.hg.4	2.02716	1.01946	2.02716	up	CTD-2203K17.1	putative novel transcript
TC04001116.hg.4	2.02671	1.01914	2.02671	up	RELL1	RELT-like 1
TC02001202.hg.4	2.0265	1.01899	2.0265	up	ICOS	inducible T-cell co-stimulator
TC01000362.hg.4	2.02639	1.01891	2.02639	up	GPR3	G protein-coupled receptor 3
TC0X000824.hg.4	2.02633	1.01887	2.02633	up	VCX3A//VCX2	variable charge, X-linked 2//variable charge, X-linked 3A
TC19000799.hg.4	2.02595	1.0186	2.02595	up	ZNF534	zinc finger protein 534
TC05000806.hg.4	2.02581	1.0185	2.02581	up	SPINK14	serine peptidase inhibitor, Kazal type 14 (putative)
TC1600000687.oe.1	2.02545	1.01824	2.02545	up	lnc-CTD-2144E22.5.1-20	LNCipedia Identified Transcript//NONCODE class 'Linc'
TC21000180.hg.4	2.02537	1.01819	2.02537	up	PCP4	Purkinje cell protein 4
TC1800000884.oe.1	2.02513	1.01801	2.02513	up	lnc-PTPN2-7	NONCODE class 'Linc', Ensembl Cross Reference: ENST00000586758 Name: RP11-807E13.3//LNCipedia Identified Transcript
TC01000746.hg.4	2.02493	1.01787	2.02493	up	GNG12-AS1	novel transcript//GNG12 antisense RNA 1
TSUnmapped00001492.oe.1	2.02449	1.01756	2.02449	up	lnc-PPIAL4C-7	LNCipedia Identified Transcript
TC0900000887.oe.1	2.02435	1.01746	2.02435	up	lnc-RAD23B-9	Uncharacterized protein [Source:UniProtKB/TrEMBL;Acc:U3KQ68]//NONCODE class 'Exonic', External ID: TCONS_00039467 Name: RP11-508N12.4, Ensembl Cross Reference: ENST00000451160 Name: RP11-508N12.4//Uncharacterized protein {ECO:0000313|Ensembl:ENSP00000475594} [Source:UniProtKB/TrEMBL;Acc:U3KQ68]//LNCipedia Identified Transcript - Alternate transcript name(s): RP11-508N12.4-001
TSUnmapped00001748.oe.1	2.02383	1.01709	2.02383	up	lnc-IDS-4	LNCipedia Identified Transcript
TC0200001223.oe.1	2.02383	1.01709	2.02383	up	lnc-ACOXL-6	LNCipedia Identified Transcript//NONCODE class 'Linc', Ensembl Cross Reference: ENST00000440423 Name: AC112229.6
TC15000274.hg.4	2.02333	1.01673	2.02333	up	SRP14-AS1	SRP14 antisense RNA1 (head to head)
TC14000585.hg.4	2.02289	1.01641	2.02289	up	PPP4R4	protein phosphatase 4, regulatory subunit 4
TC0X00000969.oe.1	2.02287	1.01641	2.02287	up	lnc-MTMR1-1	LNCipedia Identified Transcript - Alternate transcript name(s): NONHSAT138993
TC0300002037.oe.1	2.02252	1.01616	2.02252	up	lnc-SATB1-6	LNCipedia Identified Transcript - Alternate transcript name(s): l_2327_chr3:19025884-19028738_testes
TC0300003294.oe.1	2.02243	1.01609	2.02243	up	NONHSAG036803//lnc-DCUN1D1-3//OTTHUMG00000175856//RP11-646E18.4	NONCODE class 'Linc', External ID: TCONS_00026612 Name: RP11-646E18.4, Ensembl Cross Reference: ENST00000565024 Name: RP11-646E18.4//N/A//LNCipedia Identified Transcript - Alternate transcript name(s): RP11-646E18.4-001
TC1200003253.oe.1	2.02241	1.01608	2.02241	up	RP11-386I8.5	N/A
TC1400000321.oe.1	2.02241	1.01607	2.02241	up	CTD-3028N15.3	N/A
TC01000918.hg.4	2.02237	1.01604	2.02237	up	AMY2A	amylase, alpha 2A (pancreatic)
TC02001950.hg.4	2.02235	1.01603	2.02235	up	AAK1	AP2 associated kinase 1
TC06001446.hg.4	2.02209	1.01584	2.02209	up	SCAND3//ZBED9	zinc finger, BED-type containing 9//SCAN domain containing 3
TC18000506.hg.4	2.02198	1.01577	2.02198	up	ACAA2	acetyl-Coenzyme A acyltransferase 2//acetyl-CoA acyltransferase 2
TC1500001937.oe.1	2.02158	1.01548	2.02158	up	lnc-ETFA-5	LNCipedia Identified Transcript//NONCODE class 'Sense No Exonic'
TC05000177.hg.4	2.02132	1.0153	2.02132	up	RP11-122C5.3	putative novel transcript
TC03001120.hg.4	2.02062	1.0148	2.02062	up	CNTN4-AS2	novel transcript//CNTN4 antisense RNA 2
TC0600002099.oe.1	2.02061	1.01479	2.02061	up	lnc-CCDC90A-11	LNCipedia Identified Transcript - Alternate transcript name(s): l_3119_chr6:14397069-14399218_76bGuttman_hES
TC0X001076.hg.4	2.02043	1.01466	2.02043	up	PFKFB1	6-phosphofructo-2-kinase/fructose-2,6-biphosphatase 1
TC1700002595.oe.1	2.02009	1.01442	2.02009	up	lnc-COL1A1-7	NONCODE class 'Exonic', Ensembl Cross Reference: ENST00000513474 Name: SAMD14//NONCODE class 'Exonic', Ensembl Cross Reference: ENST00000507043 Name: SAMD14//LNCipedia Identified Transcript
TC04000728.hg.4	2.01966	1.01411	2.01966	up	RP11-292D4.3	novel transcript
TC10000456.hg.4	2.01963	1.01409	2.01963	up	RP11-344N10.2	novel transcript, antisense to P4HA1
TC0200000448.oe.1	2.01949	1.01399	2.01949	up	AC018693.6//lnc-MORN2-1//NONHSAG027529//OTTHUMG00000153519	LNCipedia Identified Transcript - Alternate transcript name(s): AC018693.6-001//NONCODE class 'Antisense', External ID: TCONS_00020087 Name: AC018693.6, Ensembl Cross Reference: ENST00000442829 Name: AC018693.6//N/A
TC0400002485.oe.1	2.0194	1.01393	2.0194	up	lnc-INPP4B-1	gene_id XLOC_004105; transcript_id TCONS_00008601; oId TCONS_00010753; linc_name linc-INPP4B-2; tss_id TSS6593; class_code u; gene_name linc-INPP4B-2;//LNCipedia Identified Transcript//NONCODE class 'Linc', External ID: TCONS_00029666
TC01001207.hg.4	2.01921	1.01379	2.01921	up	RP11-126K1.8	putative novel transcript
TC21000255.hg.4	2.01904	1.01367	2.01904	up	AP001468.58	putative novel transcript
TC1800001184.oe.1	2.01885	1.01353	2.01885	up	LOC101928167//OTTHUMG00000176187//NONHSAG023888//RP11-202D1.2//lnc-MBD2-1//XLOC_012843	N/A//uncharacterized LOC101928167 (LOC101928167), long non-coding RNA.//gene_id XLOC_012843; transcript_id TCONS_00026206; oId ucscTCONS_00033434; linc_name linc-MEX3C-1; tss_id TSS20062; class_code .; gene_name linc-MEX3C;//LNCipedia Identified Transcript//NONCODE class 'Linc', External ID: TCONS_00017517 Name: RP11-202D1.2, Ensembl Cross Reference: ENST00000565170 Name: RP11-202D1.2//LNCipedia …
TC0700000384.oe.1	2.01851	1.01329	2.01851	up	lnc-SEPT7-5	LNCipedia Identified Transcript//NONCODE class 'Linc'//uncharacterized LOC401324 (LOC401324), long non-coding RNA.//NONCODE Identified Transcript, External ID: TCONS_00035001
TC0500001525.oe.1	2.01849	1.01328	2.01849	up	lnc-CCNG1-1//NONHSAG042137	NONCODE class 'Exonic', Ensembl Cross Reference: ENST00000517936 Name: HMMR//LNCipedia Identified Transcript//NONCODE class 'Exonic', Ensembl Cross Reference: ENST00000521108 Name: HMMR
TC04000097.hg.4	2.01834	1.01317	2.01834	up	USP17L12	ubiquitin specific peptidase 17-like family member 12
TC02002815.hg.4	2.01812	1.01301	2.01812	up	AC097461.4	putative novel transcript
TC1000001988.oe.1	2.01812	1.01301	2.01812	up	lnc-EGR2-6	LNCipedia Identified Transcript//NONCODE Identified Transcript, Ensembl Cross Reference: ENST00000489372 Name: JMJD1C//NONCODE class 'Exonic'
TC06000277.hg.4	2.0181	1.013	2.0181	up	ZNF192P1	zinc finger protein 192 pseudogene 1//zinc finger protein 389 (pseudogene)
TC04001278.hg.4	2.01804	1.01295	2.01804	up	COX18	COX18 cytochrome c oxidase assembly homolog (S. cerevisiae)//COX18 cytochrome C oxidase assembly factor
TC0800000318.oe.1	2.01769	1.0127	2.01769	up	lnc-HMBOX1-7	LNCipedia Identified Transcript - Alternate transcript name(s): expReg_chr8_1875_+
TC01002152.hg.4	2.01708	1.01227	2.01708	up	RP1-202O8.2	novel transcript, antisense to ESPN
TC07001763.hg.4	2.01704	1.01224	2.01704	up	AC004112.4	novel transcript, antisense to ZNF277
TC15001614.hg.4	2.01704	1.01224	2.01704	up	RPL29P30	ribosomal protein L29 pseudogene 30
TC02005036.hg.4	2.01676	1.01204	2.01676	up	RNF103	ring finger protein 103
TC0600001064.oe.1	2.01675	1.01203	2.01675	up	lnc-CYB5R4-2	NONCODE class 'Linc', PubMed Identifer: PMID:23818866 FPKM1_group_27926_transcr//LNCipedia Identified Transcript - Alternate transcript name(s): FPKM1_group_27926_transcript_1
TC1200000990.oe.1	2.01636	1.01175	2.01636	up	lnc-ZDHHC17-14	LNCipedia Identified Transcript - Alternate transcript name(s): l_681_chr12:76693726-76701486_testes
TC1700000572.oe.1	2.01635	1.01175	2.01635	up	lnc-AC003101.1.1-7	LNCipedia Identified Transcript - Alternate transcript name(s): NONHSAT052877//LNCipedia Identified Transcript - Alternate transcript name(s): NONHSAT052878
TC01001524.hg.4	2.01627	1.01169	2.01627	up	RABGAP1L-IT1	RABGAP1L intronic transcript 1 (non-protein coding)//putative novel transcript
TC11001449.hg.4	2.01623	1.01166	2.01623	up	SOX6	SRY (sex determining region Y)-box 6
TC01001658.hg.4	2.01602	1.01151	2.01602	up	PKP1	plakophilin 1//plakophilin 1 (ectodermal dysplasia/skin fragility syndrome)
TC09001539.hg.4	2.01598	1.01148	2.01598	up	PSMD5	proteasome (prosome, macropain) 26S subunit, non-ATPase, 5
TC17000220.hg.4	2.0158	1.01135	2.0158	up	TRIM16L//LOC101930303	uncharacterized LOC101930303//tripartite motif-containing 16-like//tripartite motif containing 16-like
TC01000988.hg.4	2.01551	1.01114	2.01551	up	CTTNBP2NL//RP4-671G15.2	CTTNBP2 N-terminal like
TC1200001781.oe.1	2.01545	1.0111	2.01545	up	lnc-IFFO1-3//NONHSAG010313//RP5-940J5.9	NONCODE class 'Antisense', Ensembl Cross Reference: ENST00000602946 Name: RP5-940J5.9//LNCipedia Identified Transcript//N/A
TC06001215.hg.4	2.01529	1.01099	2.01529	up	C6orf195	chromosome 6 open reading frame 195
TC2100000595.oe.1	2.01524	1.01095	2.01524	up	lnc-C21orf91-4	LNCipedia Identified Transcript - Alternate transcript name(s): NONHSAT081300
TC0900001727.oe.1	2.01514	1.01088	2.01514	up	lnc-CNTNAP3B-3	NONCODE class 'Linc', Ensembl Cross Reference: ENST00000417634 Name: RP11-459O16.3//LNCipedia Identified Transcript//NONCODE class 'Linc', Ensembl Cross Reference: ENST00000424918 Name: CR848007.5
TC20001731.hg.4	2.01377	1.0099	2.01377	up	SYS1	Sys1 golgi trafficking protein//SYS1 Golgi-localized integral membrane protein homolog (S. cerevisiae)
TC1200001644.oe.1	2.01355	1.00974	2.01355	up	RP11-503G7.2//lnc-FBRSL1-1//OTTHUMG00000167990//NONHSAG012806	LNCipedia Identified Transcript - Alternate transcript name(s): RP11-503G7.2-001//NONCODE class 'Linc', Ensembl Cross Reference: ENST00000537742 Name: RP11-503G7.2//NONCODE class 'Linc', External ID: TCONS_00007569//LNCipedia Identified Transcript//N/A
TC17001341.hg.4	2.01313	1.00944	2.01313	up	EVI2B	ecotropic viral integration site 2B
TC14002255.hg.4	2.01311	1.00943	2.01311	up	IGHV3-20	immunoglobulin heavy variable 3-20
TC0500003323.oe.1	2.01304	1.00938	2.01304	up	OTTHUMG00000163461//lnc-FAM153A-2//RP11-423H2.5//NONHSAG042378	NONCODE class 'Linc', External ID: TCONS_00030909 Name: RP11-423H2.5, Ensembl Cross Reference: ENST00000504214 Name: RP11-423H2.5//N/A//LNCipedia Identified Transcript - Alternate transcript name(s): RP11-423H2.5-001//LNCipedia Identified Transcript - Alternate transcript name(s): RP11-423H2.5-002//LNCipedia Identified Transcript - Alternate transcript name(s): RP11-423H2.5-003//NONCODE class 'Li…
TC17002868.hg.4	2.01294	1.0093	2.01294	up	ZNF286A	zinc finger protein 286A
TC13000742.hg.4	2.01238	1.0089	2.01238	up	FBXL3	F-box and leucine-rich repeat protein 3
TC0X000212.hg.4	2.01231	1.00885	2.01231	up	KDM6A	lysine (K)-specific demethylase 6A
TC0800000493.oe.1	2.01206	1.00867	2.01206	up	lnc-RP11-1134I14.8.1-4	NONCODE class 'Linc', Ensembl Cross Reference: ENST00000503796 Name: NDUFA5P12//LNCipedia Identified Transcript
TC04000656.hg.4	2.01191	1.00857	2.01191	up	RP11-521E5.1	novel transcript
TC0700001866.oe.1	2.01168	1.0084	2.01168	up	lnc-TRA2A-5	LNCipedia Identified Transcript - Alternate transcript name(s): expReg_chr7_1847_-
TC22000895.hg.4	2.01115	1.00802	2.01115	up	LL22NC03-121E8.4	novel transcript
TC08001572.hg.4	2.01107	1.00796	2.01107	up	LINC01151//RP11-973F15.1	novel transcript//long intergenic non-protein coding RNA 1151
TC0600002613.oe.1	2.01074	1.00773	2.01074	up	lnc-COL21A1-8	LNCipedia Identified Transcript//NONCODE class 'Exonic', Ensembl Cross Reference: ENST00000521821 Name: DST
TC12000399.hg.4	2.01066	1.00767	2.01066	up	METTL7A	methyltransferase like 7A
TC0Y000212.hg.4	2.01048	1.00754	2.01048	up	TTTY4//TTTY4C//TTTY4B	testis-specific transcript, Y-linked 4B (non-protein coding)//testis-specific transcript, Y-linked 4 (non-protein coding)//testis-specific transcript, Y-linked 4C (non-protein coding)
TC01002166.hg.4	2.01037	1.00746	2.01037	up	ERRFI1	ERBB receptor feedback inhibitor 1
TC0500002577.oe.1	2.01023	1.00736	2.01023	up	lnc-SPATA9-4	NONCODE class 'Exonic', Ensembl Cross Reference: ENST00000503279 Name: TTC37//LNCipedia Identified Transcript//NONCODE class 'Exonic', Ensembl Cross Reference: ENST00000504421 Name: TTC37
TC13000694.hg.4	2.0102	1.00734	2.0102	up	LINC01065//RP11-24H2.2	long intergenic non-protein coding RNA 1065//novel transcript
TC1200000910.oe.1	2.01013	1.00729	2.01013	up	lnc-AC124890.1-1	NONCODE class 'Exonic', External ID: TCONS_00008587//gene_id XLOC_009797; transcript_id TCONS_00020464; oId TCONS_00002743; linc_name linc-MDM2-1; tss_id TSS15425; class_code .; gene_name linc-MDM2;//LNCipedia Identified Transcript//NONCODE class 'Exonic', Ensembl Cross Reference: ENST00000319429 Name: SLC35E3//NONCODE class 'Exonic', Ensembl Cross Reference: ENST00000538043 Name: SLC35E3//LNCipe…
TC05000209.hg.4	2.00956	1.00688	2.00956	up	PARP8	poly (ADP-ribose) polymerase family, member 8
TC1600001090.oe.1	2.00922	1.00664	2.00922	up	RP11-424M24.3	N/A
TC1400001963.oe.1	2.00888	1.00639	2.00888	up	lnc-ATG2B-10	LNCipedia Identified Transcript - Alternate transcript name(s): ucscGeneNc_uc001yfy_1
TC01002608.hg.4	2.00887	1.00638	2.00887	up	TESK2	testis-specific kinase 2
TC10000074.hg.4	2.0085	1.00612	2.0085	up	RP11-428L9.2	putative novel transcript
TC21000439.hg.4	2.0084	1.00605	2.0084	up	PIGP	phosphatidylinositol glycan anchor biosynthesis, class P
TC10000061.hg.4	2.00812	1.00584	2.00812	up	RP11-554I8.2	putative novel transcript
TC22000233.hg.4	2.00717	1.00516	2.00717	up	YWHAH	tyrosine 3-monooxygenase/tryptophan 5-monooxygenase activation protein, eta//tyrosine 3-monooxygenase/tryptophan 5-monooxygenase activation protein, eta polypeptide
TC0200001999.oe.1	2.00714	1.00514	2.00714	up	lnc-HSPE1-2	LNCipedia Identified Transcript//NONCODE class 'Exonic', Ensembl Cross Reference: ENST00000497443 Name: MOB4
TC01001039.hg.4	2.00713	1.00514	2.00713	up	HSD3B2	hydroxy-delta-5-steroid dehydrogenase, 3 beta- and steroid delta-isomerase 2
TC0600002217.oe.1	2.00706	1.00509	2.00706	up	lnc-HIST1H2BJ-2	NONCODE class 'Linc', External ID: TCONS_00033737//LNCipedia Identified Transcript//gene_id XLOC_005657; transcript_id TCONS_00012127; oId TCONS_00012265; linc_name linc-ZNF322A-4; tss_id TSS9072; class_code u; gene_name linc-ZNF322A-4;//NONCODE class 'Linc', PubMed Identifer: PMID:23818866 FPKM1_group_27392_transcr//LNCipedia Identified Transcript - Alternate transcript name(s): FPKM1_group_2739…
TC0900001442.oe.1	2.00706	1.00509	2.00706	up	lnc-C9orf123-2	gene_id XLOC_007642; transcript_id TCONS_00016267; oId TCONS_00014401; linc_name linc-C9orf123-2; tss_id TSS12201; class_code .; gene_name linc-C9orf123-2;//LNCipedia Identified Transcript//NONCODE class 'Linc', External ID: TCONS_00038787//NONCODE class 'Linc', External ID: TCONS_00039205
TC0200004201.oe.1	2.00666	1.0048	2.00666	up	lnc-WDSUB1-3	NONCODE class 'Exonic', Ensembl Cross Reference: ENST00000467184 Name: BAZ2B//LNCipedia Identified Transcript//NONCODE class 'Exonic', Ensembl Cross Reference: ENST00000552327 Name: BAZ2B
TC14000604.hg.4	2.00617	1.00445	2.00617	up	AK7	adenylate kinase 7
TC02000668.hg.4	2.0058	1.00418	2.0058	up	RANBP2	RAN binding protein 2
TC2000001099.oe.1	2.00554	1.00399	2.00554	up	lnc-TRPC4AP-4	LNCipedia Identified Transcript - Alternate transcript name(s): expReg_chr20_2748_-
TC12000432.hg.4	2.00554	1.00399	2.00554	up	ZNF740	zinc finger protein 740
TC12000061.hg.4	2.0044	1.00317	2.0044	up	C12orf5	chromosome 12 open reading frame 5
TC0900001882.oe.1	2.00417	1.00301	2.00417	up	lnc-TLE1-8	LNCipedia Identified Transcript//NONCODE class 'Linc', Ensembl Cross Reference: ENST00000427672 Name: RP11-117O7.2
TC02001649.hg.4	2.00308	1.00222	2.00308	up	ITSN2	intersectin 2
TC05000839.hg.4	2.00296	1.00213	2.00296	up	GM2A	GM2 ganglioside activator
TC11002269.hg.4	2.00294	1.00212	2.00294	up	EXPH5	exophilin 5
TC04000220.hg.4	2.00283	1.00204	2.00283	up	RP11-213G21.2	novel transcript
TC08000386.hg.4	2.00263	1.0019	2.00263	up	CTA-397H3.3	putative novel transcript
TC02001638.hg.4	2.00257	1.00185	2.00257	up	AC012506.3	putative novel transcript
TC09000621.hg.4	2.00216	1.00156	2.00216	up	OR1L3	olfactory receptor, family 1, subfamily L, member 3
TC05000518.hg.4	2.0016	1.00115	2.0016	up	TSLP	thymic stromal lymphopoietin
TC19001185.hg.4	2.0016	1.00115	2.0016	up	ELAVL3	ELAV like neuron-specific RNA binding protein 3
TC1000001916.oe.1	2.00158	1.00114	2.00158	up	lnc-SGMS1-3	LNCipedia Identified Transcript//NONCODE class 'Exonic', Ensembl Cross Reference: ENST00000489640 Name: ASAH2
TC0200003110.oe.1	2.00063	1.00045	2.00063	up	lnc-CALM2-7	LNCipedia Identified Transcript - Alternate transcript name(s): FPKM1_group_16020_transcript_2//NONCODE class 'Linc', PubMed Identifer: PMID:23818866 FPKM1_group_16020_transcr

## Sheet: ZFAS1_KD_Down
Probe Set ID	FC ([480_Sl_ZFASl ] vs [480_NC ])	Log FC ([480_Sl_ZFASl ] vs [480_NC ])	FC (abs) ([480_Sl_ZFASl ] vs [480_NC ])	Regulation ([480_Sl_ZFASl ] vs [480_NC ])	GeneSymbol	Description
TC20000386.hg.4	-8.33085	-3.05846	8.33085	down	ZFAS1	ZNFX1 antisense RNA 1//ZNFX1 antisense RNA 1 (non-protein coding)
TC17001192.hg.4	-7.6224	-2.93025	7.6224	down	SREBF1	sterol regulatory element binding transcription factor 1
TC08001369.hg.4	-6.43144	-2.68514	6.43144	down	SLC10A5	solute carrier family 10 (sodium/bile acid cotransporter family), member 5//solute carrier family 10, member 5
TC0X000901.hg.4	-5.94842	-2.57251	5.94842	down	GPR64	G protein-coupled receptor 64
TC10000163.hg.4	-5.72481	-2.51723	5.72481	down	MSRB2	methionine sulfoxide reductase B2
TC04000386.hg.4	-5.16792	-2.36958	5.16792	down	MUC7	mucin 7, secreted
TC05000757.hg.4	-4.883	-2.28777	4.883	down	PCDHB14	protocadherin beta 14
TSUnmapped00000213.oe.1	-4.87388	-2.28507	4.87388	down	lnc-COLEC10-1	LNCipedia Identified Transcript
TC07001258.hg.4	-4.56565	-2.19082	4.56565	down	LSM5	LSM5 homolog, U6 small nuclear RNA associated (S. cerevisiae)
TC17001085.hg.4	-4.55803	-2.18841	4.55803	down	YBX2	Y box binding protein 2
TC0X00001166.oe.1	-4.41017	-2.14083	4.41017	down	lnc-PHKA2-2	LNCipedia Identified Transcript//NONCODE class 'Exonic', Ensembl Cross Reference: ENST00000479496 Name: GPR64
TC05000604.hg.4	-4.39526	-2.13595	4.39526	down	LMNB1	lamin B1
TC16000541.hg.4	-4.31923	-2.11077	4.31923	down	FAM65A	family with sequence similarity 65, member A
TC09001324.hg.4	-4.31676	-2.10995	4.31676	down	AUH	AU RNA binding protein/enoyl-CoA hydratase//AU RNA binding protein/enoyl-Coenzyme A hydratase
TC11001794.hg.4	-4.3096	-2.10755	4.3096	down	TIMM10	translocase of inner mitochondrial membrane 10 homolog (yeast)
TC11001279.hg.4	-4.26922	-2.09397	4.26922	down	AC129929.5//CD81-AS1	novel transcript, antisense to CD81//CD81 antisense RNA 1
TC20000777.hg.4	-4.24802	-2.08679	4.24802	down	RALY-AS1//RP5-1125A11.1	RALY antisense RNA 1//putative novel transcript
TC0700000833.oe.1	-4.1731	-2.06112	4.1731	down	lnc-CD36-3	LNCipedia Identified Transcript//NONCODE class 'Exonic'
TC04000248.hg.4	-4.14432	-2.05114	4.14432	down	NSUN7	NOP2/Sun domain family, member 7//NOL1/NOP2/Sun domain family, member 7
TC13000328.hg.4	-4.14115	-2.05003	4.14115	down	RP11-632L2.1//LINC00363	long intergenic non-protein coding RNA 363//putative novel transcript
TC16000822.hg.4	-4.10727	-2.03818	4.10727	down	TRAP1	TNF receptor-associated protein 1
TC02002060.hg.4	-4.10101	-2.03598	4.10101	down	CD8B//LOC100996919	putative T-cell surface glycoprotein CD8 beta-2 chain-like//CD8b molecule
TC04000624.hg.4	-4.07484	-2.02674	4.07484	down	PP12613	uncharacterized LOC100192379
TC08000695.hg.4	-4.05994	-2.02146	4.05994	down	MAL2	mal, T-cell differentiation protein 2//mal, T-cell differentiation protein 2 (gene/pseudogene)
TC02002571.hg.4	-4.03249	-2.01167	4.03249	down	AC011998.1	novel transcript, sense intronic to PDE11A
TC08001351.hg.4	-3.97469	-1.99084	3.97469	down	HEY1	hes-related family bHLH transcription factor with YRPW motif 1//hairy/enhancer-of-split related with YRPW motif 1
TC01002200.hg.4	-3.94278	-1.97921	3.94278	down	MAD2L2	MAD2 mitotic arrest deficient-like 2 (yeast)
TC03001359.hg.4	-3.94126	-1.97866	3.94126	down	ALS2CL	ALS2 C-terminal like
TC20000106.hg.4	-3.93321	-1.97571	3.93321	down	RNU6-27P	RNA, U6 small nuclear 27, pseudogene
TC0600003174.oe.1	-3.92941	-1.97431	3.92941	down	lnc-SHPRH-8	LNCipedia Identified Transcript//NONCODE class 'Linc', External ID: TCONS_00033299
TC16000830.hg.4	-3.91742	-1.9699	3.91742	down	CDIP1	cell death-inducing p53 target 1
TC12000843.hg.4	-3.91227	-1.96801	3.91227	down	UNG	uracil-DNA glycosylase
TC14000212.hg.4	-3.89804	-1.96275	3.89804	down	NPAS3	neuronal PAS domain protein 3
TC20000153.hg.4	-3.86875	-1.95187	3.86875	down	NXT1	NTF2-like export factor 1//nuclear transport factor 2-like export factor 1
TC07001084.hg.4	-3.84236	-1.94199	3.84236	down	INTS1	integrator complex subunit 1
TC12003249.hg.4	-3.77719	-1.91731	3.77719	down	METTL21B	methyltransferase like 21B
TSUnmapped00000117.oe.1	-3.77012	-1.91461	3.77012	down	lnc-COLEC10-1	LNCipedia Identified Transcript
TC10001261.hg.4	-3.74579	-1.90527	3.74579	down	FRMPD2//LOC101930006	FERM and PDZ domain-containing protein 2-like//FERM and PDZ domain containing 2
TC03001481.hg.4	-3.72836	-1.89854	3.72836	down	RP11-875H7.2	novel transcript
TC1600002338.oe.1	-3.71052	-1.89162	3.71052	down	lnc-ZDHHC1-2	LNCipedia Identified Transcript//NONCODE class 'Exonic'
TC04000990.hg.4	-3.6683	-1.87511	3.6683	down	STX18	syntaxin 18 (STX18)//syntaxin 18
TC16000873.hg.4	-3.65592	-1.87023	3.65592	down	BCAR4	breast cancer anti-estrogen resistance 4 (non-protein coding)
TC01003095.hg.4	-3.65294	-1.86906	3.65294	down	PFN1P2	profilin 1 pseudogene 2
TC05001407.hg.4	-3.6454	-1.86608	3.6454	down	CTD-2116N20.1	novel transcipt
TC16000699.hg.4	-3.63625	-1.86245	3.63625	down	SNORD68//RPL13	ribosomal protein L13//small nucleolar RNA, C/D box 68
TC18000175.hg.4	-3.62199	-1.85678	3.62199	down	LIPG	lipase, endothelial
TSUnmapped00000285.oe.1	-3.59866	-1.84746	3.59866	down	lnc-SYNCRIP-3	LNCipedia Identified Transcript
TC1700000981.oe.1	-3.59535	-1.84613	3.59535	down	lnc-B4GALNT2-2	LNCipedia Identified Transcript//NONCODE class 'Exonic'
TC16001335.hg.4	-3.59096	-1.84437	3.59096	down	SLC7A5	solute carrier family 7 (amino acid transporter light chain, L system), member 5//solute carrier family 7 (cationic amino acid transporter, y+ system), member 5
TC0500002098.oe.1	-3.57885	-1.83949	3.57885	down	lnc-NUP155-1	LNCipedia Identified Transcript//NONCODE class 'Linc', Ensembl Cross Reference: ENST00000603896 Name: CTD-2124B8.2
TC16002087.hg.4	-3.5755	-1.83815	3.5755	down	CTRL	chymotrypsin-like
TC03000487.hg.4	-3.56932	-1.83565	3.56932	down	OR5H6	olfactory receptor, family 5, subfamily H, member 6
TC0300002347.oe.1	-3.56541	-1.83407	3.56541	down	lnc-MON1A-2	LNCipedia Identified Transcript//NONCODE class 'Exonic', Ensembl Cross Reference: ENST00000490053 Name: MST1R//NONCODE class 'Exonic', Ensembl Cross Reference: ENST00000467110 Name: MST1R
TC03000964.hg.4	-3.55432	-1.82958	3.55432	down	CCDC39-AS1	CCDC39 antisense RNA 1//novel transcript
TC07003361.hg.4	-3.55	-1.82782	3.55	down	CYP51A1	cytochrome P450, family 51, subfamily A, polypeptide 1
TC17001083.hg.4	-3.5421	-1.82461	3.5421	down	CLDN7	claudin 7
TC1300000411.oe.1	-3.52065	-1.81584	3.52065	down	lnc-RNASEH2B-8	LNCipedia Identified Transcript - Alternate transcript name(s): expReg_chr13_2522_+
TC16000558.hg.4	-3.51624	-1.81403	3.51624	down	CDH3	cadherin 3, type 1, P-cadherin (placental)
TC12000083.hg.4	-3.51092	-1.81185	3.51092	down	SCARNA10	small Cajal body-specific RNA 10
TC04000757.hg.4	-3.4941	-1.80492	3.4941	down	RP11-164P12.4	putative novel transcript
TC01001168.hg.4	-3.47424	-1.7967	3.47424	down	RP11-353N4.4	novel transcript
TC01003771.hg.4	-3.45271	-1.78773	3.45271	down	C1orf116	chromosome 1 open reading frame 116
TC07001039.hg.4	-3.44684	-1.78527	3.44684	down	INSIG1	insulin induced gene 1
TC01000522.hg.4	-3.44603	-1.78493	3.44603	down	RP11-399E6.1	putative novel transcript
TC1600001852.oe.1	-3.4371	-1.78119	3.4371	down	NONHSAG018876//RP11-105C19.1//OTTHUMG00000176840//lnc-CDR2-3	NONCODE class 'Linc', External ID: TCONS_00014024 Name: RP11-105C19.1, Ensembl Cross Reference: ENST00000566098 Name: RP11-105C19.1//N/A//LNCipedia Identified Transcript - Alternate transcript name(s): RP11-105C19.1-001
TC01000564.hg.4	-3.43517	-1.78038	3.43517	down	SNORD55//SNORD38A//RPS8//SNORD38B	small nucleolar RNA, C/D box 38A//small nucleolar RNA, C/D box 38B//small nucleolar RNA, C/D box 55//ribosomal protein S8
TC12000872.hg.4	-3.43343	-1.77965	3.43343	down	MAPKAPK5	mitogen-activated protein kinase-activated protein kinase 5
TC11002323.hg.4	-3.42904	-1.7778	3.42904	down	AP006216.11	putative novel protein
TC05001641.hg.4	-3.42377	-1.77558	3.42377	down	SLCO4C1	solute carrier organic anion transporter family, member 4C1
TC0X000175.hg.4	-3.41228	-1.77073	3.41228	down	SYTL5	synaptotagmin-like 5
TC07001714.hg.4	-3.40703	-1.76852	3.40703	down	FBXL13	F-box and leucine-rich repeat protein 13
TC0700000756.oe.1	-3.40642	-1.76826	3.40642	down	lnc-GTF2I-4	LNCipedia Identified Transcript//NONCODE class 'Exonic', Ensembl Cross Reference: ENST00000486086 Name: GTF2IRD1
TC11003463.hg.4	-3.39394	-1.76296	3.39394	down	C11orf80	chromosome 11 open reading frame 80
TC08000575.hg.4	-3.3883	-1.76056	3.3883	down	ESRP1	epithelial splicing regulatory protein 1
TC11001967.hg.4	-3.38041	-1.7572	3.38041	down	MRPL11	mitochondrial ribosomal protein L11
TC05001592.hg.4	-3.37871	-1.75647	3.37871	down	CTC-529L17.2	novel transcript
TC14002338.hg.4	-3.37484	-1.75482	3.37484	down	PPP1R3E	protein phosphatase 1, regulatory subunit 3E
TC0100002020.oe.1	-3.36153	-1.74912	3.36153	down	OTTHUMG00000035956//lnc-METTL11B-2//NONHSAG003425//RP11-332H17.1	NONCODE class 'Antisense', External ID: TCONS_00000455 Name: RP11-332H17.1, Ensembl Cross Reference: ENST00000440321 Name: RP11-332H17.1//LNCipedia Identified Transcript - Alternate transcript name(s): RP11-332H17.1-001//N/A
TC01006380.hg.4	-3.35724	-1.74728	3.35724	down	PYGO2	pygopus family PHD finger 2//pygopus homolog 2 (Drosophila)
TC22000670.hg.4	-3.35379	-1.74579	3.35379	down	EIF4ENIF1//RP11-247I13.7	eukaryotic translation initiation factor 4E nuclear import factor 1
TC01000821.hg.4	-3.35099	-1.74459	3.35099	down	CLCA2	chloride channel accessory 2
TC1100002627.oe.1	-3.34353	-1.74137	3.34353	down	lnc-UCP3-4	NONCODE class 'Exonic', Ensembl Cross Reference: ENST00000545562 Name: UCP2//LNCipedia Identified Transcript
TC02002767.hg.4	-3.34014	-1.73991	3.34014	down	CXCR1	chemokine (C-X-C motif) receptor 1
TC09001187.hg.4	-3.32289	-1.73244	3.32289	down	LOC101927015//RP11-274B18.2	novel transcript//uncharacterized LOC101927015
TC06001916.hg.4	-3.32095	-1.7316	3.32095	down	RP1-90L14.1	novel transcript
TC10001492.hg.4	-3.31818	-1.73039	3.31818	down	ATAD1	ATPase family, AAA domain containing 1
TC1000001210.oe.1	-3.31643	-1.72963	3.31643	down	lnc-AL162407.1-1	LNCipedia Identified Transcript//NONCODE class 'Exonic'
TC1900002349.oe.1	-3.3017	-1.72321	3.3017	down	lnc-DEDD2-2//NONHSAG025899	LNCipedia Identified Transcript//NONCODE class 'Exonic', Ensembl Cross Reference: ENST00000493059 Name: GSK3A
TC0X00000143.oe.1	-3.29583	-1.72064	3.29583	down	lnc-EIF2S3-1	LNCipedia Identified Transcript//NONCODE class 'Exonic'
TC11000531.hg.4	-3.28877	-1.71755	3.28877	down	TMEM216	transmembrane protein 216
TC02001000.hg.4	-3.28387	-1.7154	3.28387	down	DHRS9	dehydrogenase/reductase (SDR family) member 9
TC01000406.hg.4	-3.26932	-1.70899	3.26932	down	PRO0611	PRO0611 protein
TC1700000385.oe.1	-3.26906	-1.70887	3.26906	down	lnc-AC115989.1.1-2	NONCODE class 'Sense No Exonic', External ID: TCONS_00015333 Name: SNORA59B, Ensembl Cross Reference: ENST00000578183 Name: SNORA59B//LNCipedia Identified Transcript - Alternate transcript name(s): SNORA59B-001//small nucleolar RNA, H/ACA box 59B [Source:HGNC Symbol;Acc:HGNC:32658]
TC1600002313.oe.1	-3.26881	-1.70876	3.26881	down	lnc-CMTM4-2	NONCODE class 'Exonic', Ensembl Cross Reference: ENST00000581487 Name: CMTM4//LNCipedia Identified Transcript
TC0900000875.oe.1	-3.26281	-1.70612	3.26281	down	lnc-FSD1L-1	solute carrier family 44 (choline transporter), member 1 [Source:HGNC Symbol;Acc:HGNC:18798]//LNCipedia Identified Transcript - Alternate transcript name(s): OTTHUMT00000053502.1, RP11-287A8.6-001//NONCODE class 'Sense No Exonic', External ID: TCONS_00039466 Name: SLC44A1, Ensembl Cross Reference: ENST00000436716 Name: SLC44A1
TC01003266.hg.4	-3.25787	-1.70393	3.25787	down	S100A4	S100 calcium binding protein A4
TC08001064.hg.4	-3.25482	-1.70258	3.25482	down	RP11-203E8.1	novel transcript
TC06000415.hg.4	-3.25428	-1.70234	3.25428	down	RING1	ring finger protein 1
TC0800000846.oe.1	-3.2327	-1.69274	3.2327	down	lnc-ESRP1-1	LNCipedia Identified Transcript//NONCODE class 'Exonic', Ensembl Cross Reference: ENST00000523347 Name: ESRP1
TC04001152.hg.4	-3.22168	-1.68781	3.22168	down	ATP8A1	ATPase, aminophospholipid transporter (APLT), class I, type 8A, member 1
TC17001169.hg.4	-3.21761	-1.68599	3.21761	down	AC015922.6//LOC101928567	uncharacterized LOC101928567//novel transcript
TC1100000552.oe.1	-3.21477	-1.68472	3.21477	down	lnc-MAPK8IP1-2	LNCipedia Identified Transcript//NONCODE class 'Exonic', Ensembl Cross Reference: ENST00000525609 Name: GYLTL1B
TC07000897.hg.4	-3.21432	-1.68451	3.21432	down	OR9A3P	olfactory receptor, family 9, subfamily A, member 3 pseudogene
TC12003270.hg.4	-3.2129	-1.68388	3.2129	down	ACRBP	acrosin binding protein
TC01001820.hg.4	-3.21042	-1.68276	3.21042	down	1-Mar	mitochondrial amidoxime reducing component 1
TC0300000488.oe.1	-3.2088	-1.68203	3.2088	down	lnc-P4HTM-2	LNCipedia Identified Transcript//NONCODE class 'Exonic'
TC08000590.hg.4	-3.1881	-1.6727	3.1881	down	SDC2	syndecan 2
TC1100002697.oe.1	-3.18507	-1.67133	3.18507	down	lnc-GDPD4-6	LNCipedia Identified Transcript//NONCODE class 'Exonic', Ensembl Cross Reference: ENST00000532711 Name: PAK1
TC0100001524.oe.1	-3.18384	-1.67077	3.18384	down	lnc-VANGL1-3	NONCODE class 'Linc', Ensembl Cross Reference: ENST00000422460 Name: TCEB1P20//LNCipedia Identified Transcript
TC03001431.hg.4	-3.16856	-1.66383	3.16856	down	NPRL2	nitrogen permease regulator-like 2 (S. cerevisiae)//tumor suppressor candidate 4
TC15001176.hg.4	-3.15823	-1.65911	3.15823	down	WHAMMP1	WAS protein homolog associated with actin, golgi membranes and microtubules pseudogene 1
TC03000117.hg.4	-3.15181	-1.65618	3.15181	down	ZNF385D-AS1	ZNF385D antisense RNA 1//novel transcript
TC02000843.hg.4	-3.15171	-1.65613	3.15171	down	CYP4F31P//LOC440910	uncharacterized LOC440910//cytochrome P450, family 4, subfamily F, polypeptide 31, pseudogene
TC0100004097.oe.1	-3.14035	-1.65093	3.14035	down	lnc-ARHGAP29-6	LNCipedia Identified Transcript - Alternate transcript name(s): NONHSAT004590
TC01003587.hg.4	-3.13491	-1.64842	3.13491	down	RP11-12M5.4	novel transcript
TC0300001725.oe.1	-3.13413	-1.64806	3.13413	down	lnc-LPP-2	NONCODE class 'Exonic', PubMed Identifer: PMID:22140575 brain_Pred31224//LNCipedia Identified Transcript//NONCODE class 'Exonic', PubMed Identifer: PMID:22140575 mixed_Pred37124//NONCODE class 'Exonic'
TC13000383.hg.4	-3.13395	-1.64798	3.13395	down	TNFSF13B	tumor necrosis factor (ligand) superfamily, member 13b
TC01002725.hg.4	-3.13193	-1.64705	3.13193	down	KANK4	KN motif and ankyrin repeat domains 4
TC22000347.hg.4	-3.1313	-1.64676	3.1313	down	SREBF2	sterol regulatory element binding transcription factor 2
TC0300002799.oe.1	-3.12919	-1.64579	3.12919	down	lnc-HEG1-2	LNCipedia Identified Transcript//NONCODE class 'Exonic'
TC1300001179.oe.1	-3.12302	-1.64294	3.12302	down	RP11-5G9.6	N/A
TC16001318.hg.4	-3.12218	-1.64256	3.12218	down	GINS2	GINS complex subunit 2 (Psf2 homolog)
TC03001420.hg.4	-3.11635	-1.63986	3.11635	down	CAMKV	CaM kinase-like vesicle-associated
TC03001822.hg.4	-3.11419	-1.63886	3.11419	down	NME9	NME/NM23 family member 9
TC09000635.hg.4	-3.11128	-1.63751	3.11128	down	RP11-121A14.3	putative novel transcript
TSUnmapped00000665.oe.1	-3.10082	-1.63265	3.10082	down	lnc-COLEC10-1	LNCipedia Identified Transcript
TC05001937.hg.4	-3.08975	-1.62749	3.08975	down	RPS14	ribosomal protein S14
TC14001119.hg.4	-3.08964	-1.62744	3.08964	down	CDKL1	cyclin-dependent kinase-like 1 (CDC2-related kinase)
TC15002808.hg.4	-3.08877	-1.62703	3.08877	down	PPIP5K1	diphosphoinositol pentakisphosphate kinase 1
TC03000241.hg.4	-3.08702	-1.62621	3.08702	down	ZNF501	zinc finger protein 501
TC11000644.hg.4	-3.08427	-1.62493	3.08427	down	MUS81	MUS81 endonuclease homolog (S. cerevisiae)//MUS81 structure-specific endonuclease subunit
TC11000390.hg.4	-3.07933	-1.62262	3.07933	down	GYLTL1B	glycosyltransferase-like 1B
TC17000664.hg.4	-3.0758	-1.62096	3.0758	down	EME1	essential meiotic endonuclease 1 homolog 1 (S. pombe)//essential meiotic structure-specific endonuclease 1
TC07000928.hg.4	-3.06646	-1.61657	3.06646	down	TAS2R39	taste receptor, type 2, member 39
TC0X000878.hg.4	-3.06013	-1.61359	3.06013	down	ACE2	angiotensin I converting enzyme (peptidyl-dipeptidase A) 2//angiotensin I converting enzyme 2
TC0700000309.oe.1	-3.05869	-1.61291	3.05869	down	lnc-CHN2-5	LNCipedia Identified Transcript//NONCODE class 'Exonic'
TC04000848.hg.4	-3.05752	-1.61236	3.05752	down	LOC101928223//RP11-789C1.1	novel transcript//uncharacterized LOC101928223
TC14000218.hg.4	-3.03843	-1.60333	3.03843	down	IGBP1P1	immunoglobulin (CD79A) binding protein 1 pseudogene 1
TC05002113.hg.4	-3.03287	-1.60069	3.03287	down	FAM193B	family with sequence similarity 193, member B
TC01001988.hg.4	-3.03069	-1.59965	3.03069	down	C1orf101	chromosome 1 open reading frame 101
TC0800002167.oe.1	-3.02402	-1.59647	3.02402	down	lnc-HRSP12-1	LNCipedia Identified Transcript//NONCODE class 'Exonic', Ensembl Cross Reference: ENST00000521820 Name: NIPAL2
TC02000168.hg.4	-3.02142	-1.59523	3.02142	down	CAD	carbamoyl-phosphate synthetase 2, aspartate transcarbamylase, and dihydroorotase
TC1200001067.oe.1	-3.02097	-1.59501	3.02097	down	lnc-TMTC3-2	gene_id XLOC_009826; transcript_id TCONS_00020509; oId TCONS_00002789; linc_name linc-CLLU1-9; tss_id TSS15477; class_code u; gene_name linc-CLLU1-9;//LNCipedia Identified Transcript//LNCipedia Identified Transcript - Alternate transcript name(s): FPKM1_group_6764_transcript_3//NONCODE class 'Linc', PubMed Identifer: PMID:23818866 FPKM1_group_6764_transcri//NONCODE class 'Linc', External ID: TCON…
TC12002096.hg.4	-3.02047	-1.59477	3.02047	down	NCOR2	nuclear receptor corepressor 2//nuclear receptor co-repressor 2
TC01001795.hg.4	-3.02036	-1.59472	3.02036	down	RP11-22M7.2	novel transcript
TC16001171.hg.4	-3.01271	-1.59106	3.01271	down	CMTM4	CKLF-like MARVEL transmembrane domain containing 4
TC12001545.hg.4	-3.01131	-1.59039	3.01131	down	RARG	retinoic acid receptor, gamma
TC06001877.hg.4	-3.00962	-1.58958	3.00962	down	LOC101928489//RP11-553A21.3	putative novel transcript//uncharacterized LOC101928489
TC02004984.hg.4	-3.00362	-1.5867	3.00362	down	IGKV1D-13	immunoglobulin kappa variable 1D-13
TC1_KI270706v1_random00000004.oe.1	-2.99779	-1.5839	2.99779	down	lnc-RP3-377D14.1.1-19	LNCipedia Identified Transcript//NONCODE class 'Linc', Ensembl Cross Reference: ENST00000453629 Name: RP11-782C8.7
TC0X001230.hg.4	-2.99501	-1.58256	2.99501	down	TMSB15A//TMSB15B	thymosin beta 15B//thymosin beta 15a
TC08000691.hg.4	-2.99125	-1.58075	2.99125	down	AC023590.1	novel protein
TC0900002346.oe.1	-2.98681	-1.57861	2.98681	down	lnc-PTGES2-2	LNCipedia Identified Transcript//NONCODE class 'Exonic', Ensembl Cross Reference: ENST00000476541 Name: CIZ1//NONCODE class 'Exonic', Ensembl Cross Reference: ENST00000485001 Name: CIZ1//NONCODE class 'Exonic', Ensembl Cross Reference: ENST00000491487 Name: CIZ1
TC04000913.hg.4	-2.98466	-1.57757	2.98466	down	FAM149A	family with sequence similarity 149, member A
TC01001609.hg.4	-2.98417	-1.57733	2.98417	down	LINC01037//RP11-445P19.1	long intergenic non-protein coding RNA 1037//novel transcript
TC0200002307.oe.1	-2.98254	-1.57654	2.98254	down	lnc-KCNE4-7	LNCipedia Identified Transcript//NONCODE class 'Exonic', PubMed Identifer: PMID:22140575 mixed_Pred30746//NONCODE class 'Exonic', PubMed Identifer: PMID:22140575 brain_Pred25850
TC17000698.hg.4	-2.98114	-1.57586	2.98114	down	NOG	noggin
TC19001018.hg.4	-2.97813	-1.57441	2.97813	down	BTBD2	BTB (POZ) domain containing 2
TC14000571.hg.4	-2.9739	-1.57236	2.9739	down	RIN3	Ras and Rab interactor 3
TC17001790.hg.4	-2.97264	-1.57174	2.97264	down	CSH1//CSHL1//GH1	chorionic somatomammotropin hormone 1 (placental lactogen)//chorionic somatomammotropin hormone-like 1//growth hormone 1
TC05001462.hg.4	-2.97065	-1.57078	2.97065	down	RP11-136K7.3	novel transcript
TC07001688.hg.4	-2.96628	-1.56866	2.96628	down	CLDN15	claudin 15
TC14001154.hg.4	-2.95885	-1.56504	2.95885	down	WDHD1	WD repeat and HMG-box DNA binding protein 1
TC01002694.hg.4	-2.95791	-1.56458	2.95791	down	DHCR24	24-dehydrocholesterol reductase
TC0800001907.oe.1	-2.9539	-1.56262	2.9539	down	lnc-TCF24-2//OTTHUMG00000164743//NONHSAG050423//SNHG6	LNCipedia Identified Transcript - Alternate transcript name(s): ENST00000499996, OTTHUMT00000380023.1, SNHG6-001//NONCODE class 'Antisense', PubMed Identifer: PMID:22140575 mixed_Pred46812 Name: SNHG6, External ID: TCONS_00036819 Name: SNHG6, Ensembl Cross Reference: ENST00000520348 Name: SNHG6//LNCipedia Identified Transcript - Alternate transcript name(s): ENST00000522478, OTTHUMT00000380027.1,…
TC0600003133.oe.1	-2.95361	-1.56248	2.95361	down	lnc-CITED2-7	LNCipedia Identified Transcript - Alternate transcript name(s): NONHSAT115265
TC12001910.hg.4	-2.95304	-1.5622	2.95304	down	ALDH1L2	aldehyde dehydrogenase 1 family, member L2
TC01003907.hg.4	-2.94554	-1.55853	2.94554	down	JMJD4	jumonji domain containing 4
TC02002632.hg.4	-2.94293	-1.55725	2.94293	down	AC010983.1	novel transcript
TC02000110.hg.4	-2.9368	-1.55425	2.9368	down	AC010096.2	putative novel transcript
TC06000812.hg.4	-2.93091	-1.55135	2.93091	down	RP1-23E21.2	novel transcript
TC0100003579.oe.1	-2.92936	-1.55058	2.92936	down	lnc-CLDN19-1	LNCipedia Identified Transcript - Alternate transcript name(s): expReg_chr1_6654_-
TC0X001040.hg.4	-2.91656	-1.54427	2.91656	down	RP11-104D21.3//LINC01284	novel transcript//long intergenic non-protein coding RNA 1284
TC20000964.hg.4	-2.91452	-1.54326	2.91452	down	LINC01441//RP5-1010E17.2	long intergenic non-protein coding RNA 1441//novel transcript
TC1600001052.oe.1	-2.9104	-1.54122	2.9104	down	lnc-CDH1-2	NONCODE class 'Exonic', Ensembl Cross Reference: ENST00000563198//LNCipedia Identified Transcript
TC0600001493.oe.1	-2.90698	-1.53952	2.90698	down	lnc-HEBP2-1	LNCipedia Identified Transcript//NONCODE class 'Exonic'
TC0600000953.oe.1	-2.90369	-1.53789	2.90369	down	lnc-C6orf57-4	LNCipedia Identified Transcript//NONCODE class 'Sense No Exonic'
TC01001264.hg.4	-2.9016	-1.53685	2.9016	down	SLC27A3	solute carrier family 27 (fatty acid transporter), member 3
TC07001165.hg.4	-2.8978	-1.53496	2.8978	down	LOC101927609//AC003075.4	uncharacterized LOC101927609//novel transcript
TC08000579.hg.4	-2.89531	-1.53372	2.89531	down	NDUFAF6//LOC100506538	uncharacterized LOC100506538//NADH dehydrogenase (ubiquinone) complex I, assembly factor 6
TC2200000772.oe.1	-2.89493	-1.53353	2.89493	down	lnc-AC008103.1-6	LNCipedia Identified Transcript - Alternate transcript name(s): NONHSAT083275//LNCipedia Identified Transcript - Alternate transcript name(s): NONHSAT083276
TC05001704.hg.4	-2.8947	-1.53341	2.8947	down	CTD-2281M20.1//LOC101927280	novel transcript//uncharacterized LOC101927280
TC17000954.hg.4	-2.89407	-1.5331	2.89407	down	FOXK2	forkhead box K2
TC01000719.hg.4	-2.88775	-1.52995	2.88775	down	ALG6	ALG6, alpha-1,3-glucosyltransferase//asparagine-linked glycosylation 6, alpha-1,3-glucosyltransferase homolog (S. cerevisiae)
TC03001903.hg.4	-2.88543	-1.52879	2.88543	down	GPR171	G protein-coupled receptor 171
TC0400001362.oe.1	-2.8844	-1.52827	2.8844	down	lnc-ODZ3-2	LNCipedia Identified Transcript//NONCODE class 'Linc', Ensembl Cross Reference: ENST00000423200 Name: RP11-433O3.1//NONCODE class 'Linc', Ensembl Cross Reference: ENST00000511599 Name: RP11-433O3.1
TC21000031.hg.4	-2.8835	-1.52782	2.8835	down	AF127577.8	putative novel transcript
TC0100002468.oe.1	-2.88296	-1.52755	2.88296	down	lnc-CR1L-3	NONCODE class 'Exonic', Ensembl Cross Reference: ENST00000496723 Name: CD46//LNCipedia Identified Transcript//NONCODE class 'Exonic', Ensembl Cross Reference: ENST00000488596 Name: CD46//NONCODE class 'Exonic', Ensembl Cross Reference: ENST00000471987 Name: CD46//NONCODE class 'Exonic', Ensembl Cross Reference: ENST00000490278 Name: CD46
TC16001190.hg.4	-2.88153	-1.52684	2.88153	down	ATP6V0D1	ATPase, H+ transporting, lysosomal 38kDa, V0 subunit d1
TC08002580.hg.4	-2.88114	-1.52664	2.88114	down	LOC100507258//CA13	uncharacterized LOC100507258//carbonic anhydrase XIII
TC01003378.hg.4	-2.87964	-1.52589	2.87964	down	SPTA1	spectrin, alpha, erythrocytic 1 (elliptocytosis 2)//spectrin, alpha, erythrocytic 1
TC09000745.hg.4	-2.87962	-1.52588	2.87962	down	AIF1L	allograft inflammatory factor 1-like
TC11002228.hg.4	-2.87708	-1.5246	2.87708	down	MMP7	matrix metallopeptidase 7 (matrilysin, uterine)
TC0X001204.hg.4	-2.87541	-1.52377	2.87541	down	DIAPH2-AS1	DIAPH2 antisense RNA 1//novel transcript
TC1800000257.oe.1	-2.87513	-1.52362	2.87513	down	lnc-TTC39C-1	LNCipedia Identified Transcript//NONCODE class 'Exonic', Ensembl Cross Reference: ENST00000592442 Name: LAMA3
TC17000855.hg.4	-2.87457	-1.52335	2.87457	down	LLGL2	lethal giant larvae homolog 2 (Drosophila)
TC1200002285.oe.1	-2.87421	-1.52316	2.87421	down	lnc-KRT6A-1	LNCipedia Identified Transcript//NONCODE class 'Exonic', Ensembl Cross Reference: ENST00000552952 Name: KRT5
TC20000499.hg.4	-2.8729	-1.52251	2.8729	down	COL9A3	collagen, type IX, alpha 3
TC0400001746.oe.1	-2.87052	-1.52131	2.87052	down	lnc-SEPSECS-3	NONCODE class 'Exonic', Ensembl Cross Reference: ENST00000509290 Name: SEL1L3//LNCipedia Identified Transcript
TC12001354.hg.4	-2.87044	-1.52127	2.87044	down	IPO8	importin 8
TC04000532.hg.4	-2.86914	-1.52062	2.86914	down	RP11-297P16.3	novel transcript, antisense to TACR3
TC04000597.hg.4	-2.86317	-1.51761	2.86317	down	AC108056.1	putative novel transcript
TC08000173.hg.4	-2.85814	-1.51508	2.85814	down	SORBS3	sorbin and SH3 domain containing 3
TC0600002403.oe.1	-2.84627	-1.50907	2.84627	down	lnc-NUDT3-1	gene_id XLOC_005690; transcript_id TCONS_00012702; oId TCONS_00039195; linc_name linc-C6orf1-1; tss_id TSS9115; class_code u; gene_name linc-C6orf1;//LNCipedia Identified Transcript//NONCODE Identified Transcript, PubMed Identifer: PMID:22140575 mixed_Pred41084 , PubMed Identifer: PMID:22140575 brain_Pred34453//NONCODE class 'Linc'//NONCODE Identified Transcript, External ID: TCONS_00033747
TC22000239.hg.4	-2.8459	-1.50889	2.8459	down	RP1-127L4.7//AP1B1P1	novel transcript//adaptor-related protein complex 1, beta 1 subunit pseudogene 1
TC07000620.hg.4	-2.84168	-1.50675	2.84168	down	MEPCE	methylphosphate capping enzyme
TC1900001414.oe.1	-2.83935	-1.50556	2.83935	down	lnc-ZNF587-1	NONCODE class 'Linc', External ID: TCONS_00018527//LNCipedia Identified Transcript
TC1900001634.oe.1	-2.83918	-1.50548	2.83918	down	lnc-MLLT1-2	NONCODE class 'Exonic', External ID: TCONS_00019589 Name: CTC-503J8.6, Ensembl Cross Reference: ENST00000587473 Name: CTC-503J8.6//LNCipedia Identified Transcript//N/A//NONCODE class 'Exonic', External ID: TCONS_00019588 Name: CTC-503J8.6, Ensembl Cross Reference: ENST00000586154 Name: CTC-503J8.6
TC07001560.hg.4	-2.83906	-1.50541	2.83906	down	AC008163.4	novel transcript
TC1200002130.oe.1	-2.83696	-1.50435	2.83696	down	NONHSAG010953//RP11-46I1.1//lnc-NELL2-1//OTTHUMG00000169429	NONCODE class 'Antisense', External ID: TCONS_00007707 Name: RP11-46I1.1, Ensembl Cross Reference: ENST00000552558 Name: RP11-46I1.1//N/A//LNCipedia Identified Transcript - Alternate transcript name(s): RP11-46I1.1-001
TC01003621.hg.4	-2.83063	-1.50112	2.83063	down	COLGALT2	collagen beta(1-O)galactosyltransferase 2//glycosyltransferase 25 domain containing 2
TC1000001629.oe.1	-2.82931	-1.50045	2.82931	down	lnc-ST8SIA6-4	NONCODE class 'Exonic', Ensembl Cross Reference: ENST00000471481 Name: PTPLA//LNCipedia Identified Transcript
TC0800001621.oe.1	-2.8257	-1.49861	2.8257	down	RP11-722E23.2//lnc-FUT10-1	LNCipedia Identified Transcript//N/A
TC15001272.hg.4	-2.82555	-1.49853	2.82555	down	RPS3AP47	ribosomal protein S3a pseudogene 47
TC19000439.hg.4	-2.8252	-1.49835	2.8252	down	KCTD15	potassium channel tetramerisation domain containing 15//potassium channel tetramerization domain containing 15
TC01003194.hg.4	-2.82435	-1.49792	2.82435	down	HIST2H2AB	histone cluster 2, H2ab
TC1700000113.oe.1	-2.82113	-1.49627	2.82113	down	lnc-ZFP3-3	LNCipedia Identified Transcript//NONCODE class 'Exonic'
TC07001374.hg.4	-2.82067	-1.49604	2.82067	down	GRB10	growth factor receptor-bound protein 10
TC06002001.hg.4	-2.82067	-1.49604	2.82067	down	PPIL6	peptidylprolyl isomerase (cyclophilin)-like 6
TC0100001162.oe.1	-2.81373	-1.49249	2.81373	down	lnc-LPHN2-8	LNCipedia Identified Transcript//NONCODE class 'Linc', Ensembl Cross Reference: ENST00000456663 Name: MTND2P30
TC19000577.hg.4	-2.81156	-1.49137	2.81156	down	HNRNPUL1	heterogeneous nuclear ribonucleoprotein U-like 1
TC07000204.hg.4	-2.80777	-1.48943	2.80777	down	PPP1R17	protein phosphatase 1, regulatory subunit 17
TC04001180.hg.4	-2.80569	-1.48835	2.80569	down	OCIAD2	OCIA domain containing 2
TC01000789.hg.4	-2.80233	-1.48662	2.80233	down	NEXN	nexilin (F actin binding protein)
TC06000009.hg.4	-2.80167	-1.48629	2.80167	down	FOXQ1	forkhead box Q1
TC16000464.hg.4	-2.80069	-1.48578	2.80069	down	MT4	metallothionein 4
TC02000444.hg.4	-2.80023	-1.48554	2.80023	down	ALMS1-IT1	ALMS1 intronic transcript 1 (non-protein coding)//novel transcript
TC19000559.hg.4	-2.79839	-1.4846	2.79839	down	MAP3K10	mitogen-activated protein kinase kinase kinase 10
TC0100001332.oe.1	-2.79645	-1.4836	2.79645	down	lnc-HIAT1-4	NONCODE class 'Exonic', Ensembl Cross Reference: ENST00000493651 Name: TRMT13//LNCipedia Identified Transcript
TC01001119.hg.4	-2.79615	-1.48344	2.79615	down	RP6-74O6.3	putative novel transcript
TC0900001662.oe.1	-2.79472	-1.48271	2.79472	down	lnc-MCART1-7	LNCipedia Identified Transcript//NONCODE class 'Antisense'
TC22001425.hg.4	-2.79336	-1.482	2.79336	down	APOBEC3B//APOBEC3B-AS1	novel transcript antisense to APOBEC3B//apolipoprotein B mRNA editing enzyme, catalytic polypeptide-like 3B
TC04001302.hg.4	-2.79131	-1.48094	2.79131	down	PPEF2	protein phosphatase, EF-hand calcium binding ( PPEF2) domain 2//protein phosphatase, EF-hand calcium binding domain 2
TC01002221.hg.4	-2.79084	-1.4807	2.79084	down	HNRNPCL2	heterogeneous nuclear ribonucleoprotein C-like 2
TC17001973.hg.4	-2.79054	-1.48054	2.79054	down	FASN	fatty acid synthase
TC01000041.hg.4	-2.78781	-1.47913	2.78781	down	ATAD3C	ATPase family, AAA domain containing 3C
TC10000248.hg.4	-2.78475	-1.47755	2.78475	down	LINC00993	long intergenic non-protein coding RNA 993//novel transcript
TC21000365.hg.4	-2.78187	-1.47606	2.78187	down	KRTAP25-1	keratin associated protein 25-1
TC15001713.hg.4	-2.78101	-1.47561	2.78101	down	CTSH	cathepsin H
TC04001505.hg.4	-2.78002	-1.47509	2.78002	down	RP11-236P13.1//LINC01365	long intergenic non-protein coding RNA 1365//novel transcript
TC01006402.hg.4	-2.77782	-1.47396	2.77782	down	KCNC4	potassium voltage-gated channel, Shaw-related subfamily, member 4
TC0900000837.oe.1	-2.7764	-1.47322	2.7764	down	lnc-RP11-35N6.1.1-3	LNCipedia Identified Transcript//NONCODE class 'Linc', Ensembl Cross Reference: ENST00000457882 Name: RP11-62L10.1
TC0900001453.oe.1	-2.77481	-1.47239	2.77481	down	lnc-PTPRD-3	gene_id XLOC_007645; transcript_id TCONS_00016269; oId TCONS_00014404; linc_name linc-PTPRD-2; tss_id TSS12204; class_code u; gene_name linc-PTPRD-2;//LNCipedia Identified Transcript//NONCODE class 'Linc', External ID: TCONS_00039207
TC22000014.hg.4	-2.76505	-1.46731	2.76505	down	TPTEP1	novel transcript
TC2200001302.oe.1	-2.76316	-1.46632	2.76316	down	lnc-LMF2-3	NONCODE class 'Exonic', Ensembl Cross Reference: ENST00000473724 Name: SBF1//LNCipedia Identified Transcript
TC01000772.hg.4	-2.76171	-1.46556	2.76171	down	TYW3	tRNA-yW synthesizing protein 3 homolog (S. cerevisiae)
TC0200002305.oe.1	-2.75852	-1.46389	2.75852	down	lnc-KCNE4-9	LNCipedia Identified Transcript//NONCODE class 'Exonic', Ensembl Cross Reference: ENST00000463813 Name: ACSL3
TC0X001543.hg.4	-2.75627	-1.46272	2.75627	down	GAB3	GRB2-associated binding protein 3
TC16000160.hg.4	-2.75496	-1.46203	2.75496	down	RMI2	RecQ mediated genome instability 2//RMI2, RecQ mediated genome instability 2, homolog (S. cerevisiae)
TC19001713.hg.4	-2.75174	-1.46034	2.75174	down	TEAD2	TEA domain family member 2
TC01000116.hg.4	-2.75026	-1.45957	2.75026	down	SLC25A33	solute carrier family 25 (pyrimidine nucleotide carrier), member 33//solute carrier family 25, member 33
TC01002551.hg.4	-2.74976	-1.45931	2.74976	down	MYCL//MYCL1	v-myc avian myelocytomatosis viral oncogene lung carcinoma derived homolog//v-myc myelocytomatosis viral oncogene homolog 1, lung carcinoma derived (avian)
TC0500001138.oe.1	-2.744	-1.45628	2.744	down	lnc-LYRM7-3	LNCipedia Identified Transcript//NONCODE class 'Exonic'
TC1100000419.oe.1	-2.74201	-1.45523	2.74201	down	lnc-QSER1-1	LNCipedia Identified Transcript//NONCODE class 'Exonic'
TC17001914.hg.4	-2.73718	-1.45269	2.73718	down	TK1	thymidine kinase 1, soluble
TC02000107.hg.4	-2.73649	-1.45232	2.73649	down	KCNS3	potassium voltage-gated channel, delayed-rectifier, subfamily S, member 3
TC01001645.hg.4	-2.73553	-1.45182	2.73553	down	NR5A2	nuclear receptor subfamily 5, group A, member 2
TC0X000498.hg.4	-2.73479	-1.45143	2.73479	down	LL0XNC01-250H12.2	---
TC01001386.hg.4	-2.73334	-1.45067	2.73334	down	RP11-122G18.5	novel transcript
TC17000089.hg.4	-2.73331	-1.45065	2.73331	down	ACAP1	ArfGAP with coiled-coil, ankyrin repeat and PH domains 1
TC10000009.hg.4	-2.72173	-1.44452	2.72173	down	IDI2-AS1	chromosome 10 open reading frame 110//IDI2 antisense RNA 1
TC0900001920.oe.1	-2.72077	-1.44402	2.72077	down	lnc-ZCCHC6-1	LNCipedia Identified Transcript//NONCODE class 'Linc'
TC01002132.hg.4	-2.71905	-1.4431	2.71905	down	WRAP73	WD repeat containing, antisense to TP73
TC02001960.hg.4	-2.7185	-1.44281	2.7185	down	SNRPG	small nuclear ribonucleoprotein polypeptide G
TC0600001147.oe.1	-2.71788	-1.44248	2.71788	down	RP3-399J4.3	N/A
TC07000068.hg.4	-2.71734	-1.44219	2.71734	down	C7orf26	chromosome 7 open reading frame 26
TC1300000679.oe.1	-2.71408	-1.44046	2.71408	down	lnc-GPR180-4	LNCipedia Identified Transcript//NONCODE class 'Exonic'
TC08001034.hg.4	-2.71055	-1.43858	2.71055	down	REEP4	receptor accessory protein 4
TC08001422.hg.4	-2.71037	-1.43849	2.71037	down	---	---
TC0300002892.oe.1	-2.71007	-1.43833	2.71007	down	lnc-RAB6B-2	NONCODE class 'Exonic', Ensembl Cross Reference: ENST00000505804 Name: TOPBP1//LNCipedia Identified Transcript
TC06002144.hg.4	-2.70844	-1.43746	2.70844	down	MAP7	microtubule-associated protein 7
TC05001381.hg.4	-2.70354	-1.43485	2.70354	down	ACTBL2	actin, beta-like 2
TC10000876.hg.4	-2.70338	-1.43477	2.70338	down	WDR11	WD repeat domain 11
TC16000332.hg.4	-2.70213	-1.43409	2.70213	down	ASPHD1	aspartate beta-hydroxylase domain containing 1
TC17001798.hg.4	-2.70179	-1.43391	2.70179	down	PECAM1	platelet/endothelial cell adhesion molecule 1
TC0700002429.oe.1	-2.70101	-1.4335	2.70101	down	lnc-LRRD1-2	NONCODE class 'Exonic', Ensembl Cross Reference: ENST00000422722 Name: LRRD1//LNCipedia Identified Transcript
TC1500001203.oe.1	-2.70035	-1.43314	2.70035	down	lnc-GOLGA6L2-1	LNCipedia Identified Transcript//NONCODE class 'Linc', External ID: TCONS_00012757
TC01001727.hg.4	-2.69669	-1.43119	2.69669	down	MAPKAPK2	mitogen-activated protein kinase-activated protein kinase 2
TC0Y000351.hg.4	-2.6952	-1.43039	2.6952	down	AC006157.2//RPS4Y1	ribosomal protein S4, Y-linked 1
TC1400000794.oe.1	-2.6927	-1.42906	2.6927	down	lnc-ZC3H14-2	LNCipedia Identified Transcript - Alternate transcript name(s): ucscGeneNc_uc001xxr_1
TC15000356.hg.4	-2.69049	-1.42787	2.69049	down	SPATA5L1	spermatogenesis associated 5-like 1
TC0X00001551.oe.1	-2.68854	-1.42682	2.68854	down	lnc-RPS6KA6-2	LNCipedia Identified Transcript//NONCODE class 'Exonic'
TC10001506.hg.4	-2.68841	-1.42675	2.68841	down	SLC16A12	solute carrier family 16, member 12 (monocarboxylic acid transporter 12)//solute carrier family 16, member 12
TC12000207.hg.4	-2.6879	-1.42648	2.6879	down	MGST1	microsomal glutathione S-transferase 1
TC12001952.hg.4	-2.68652	-1.42574	2.68652	down	MMAB	methylmalonic aciduria (cobalamin deficiency) cblB type
TC11000476.hg.4	-2.68545	-1.42516	2.68545	down	OR1S1	olfactory receptor, family 1, subfamily S, member 1
TC01002240.hg.4	-2.68542	-1.42515	2.68542	down	TMEM51-AS1	chromosome 1 open reading frame 126//TMEM51 antisense RNA 1
TC11000025.hg.4	-2.68426	-1.42452	2.68426	down	TMEM80	transmembrane protein 80
TC03000288.hg.4	-2.68309	-1.42389	2.68309	down	KLHDC8B	kelch domain containing 8B
TC0500001665.oe.1	-2.6802	-1.42234	2.6802	down	lnc-ZNF346-1	LNCipedia Identified Transcript//NONCODE class 'Exonic', Ensembl Cross Reference: ENST00000483872 Name: FGFR4
TC1400001728.oe.1	-2.67984	-1.42215	2.67984	down	lnc-AC007956.1-2	LNCipedia Identified Transcript//NONCODE class 'Exonic', Ensembl Cross Reference: ENST00000557688 Name: AREL1
TC08000544.hg.4	-2.67855	-1.42145	2.67855	down	RP11-586K2.1	novel transcript, antisense to MMP16
TC02001430.hg.4	-2.67587	-1.42001	2.67587	down	AGAP1	ArfGAP with GTPase domain, ankyrin repeat and PH domain 1
TC0Y000192.hg.4	-2.67576	-1.41995	2.67576	down	LOC100509646//PRY//PRY2	PTPN13-like, Y-linked//PTPN13-like protein, Y-linked-like//PTPN13-like, Y-linked 2
TC2100000495.oe.1	-2.67077	-1.41726	2.67077	down	DIP2A-IT1//OTTHUMG00000090716//NONHSAG033134//lnc-PCNT-1	DIP2A intronic transcript 1 (non-protein coding) (DIP2A-IT1), long non-coding RNA.//NONCODE class 'Sense No Exonic', External ID: TCONS_00024513 Name: DIP2A-IT1, Ensembl Cross Reference: ENST00000442434 Name: DIP2A-IT1//LNCipedia Identified Transcript - Alternate transcript name(s): DIP2A-IT1-001//LNCipedia Identified Transcript//DIP2A intronic transcript 1 (non-protein coding) [Source:HGNC Symbo…
TC08000587.hg.4	-2.67076	-1.41725	2.67076	down	KB-1043D8.6	novel transcript
TC06004058.hg.4	-2.67	-1.41684	2.67	down	RNASET2	ribonuclease T2
TC1200002836.oe.1	-2.66884	-1.41621	2.66884	down	lnc-MTERFD3-5	LNCipedia Identified Transcript//NONCODE class 'Linc', Ensembl Cross Reference: ENST00000551398 Name: EEF1B2P4
TC06001341.hg.4	-2.66848	-1.41602	2.66848	down	HIST1H4A//HIST1H4C//HIST1H4K//HIST1H4J//HIST1H4H//HIST1H4I//HIST1H4B//HIST2H4A//HIST2H4B//HIST1H4L//HIST4H4//HIST1H4E//HIST1H4D//HIST1H4F	histone cluster 1, H4h//histone cluster 1, H4l//histone cluster 1, H4e//histone cluster 1, H4c//histone cluster 4, H4//histone cluster 1, H4a//histone cluster 1, H4d//histone cluster 1, H4b//histone cluster 1, H4i//histone cluster 2, H4a//histone cluster 1, H4k//histone cluster 2, H4b//histone cluster 1, H4f//histone cluster 1, H4j
TC04000648.hg.4	-2.66576	-1.41455	2.66576	down	LARP1B	La ribonucleoprotein domain family, member 1B
TC01002148.hg.4	-2.6646	-1.41392	2.6646	down	GPR153	G protein-coupled receptor 153
TC0X00000105.oe.1	-2.66307	-1.41309	2.66307	down	lnc-SYAP1-2	LNCipedia Identified Transcript//NONCODE class 'Exonic'
TC0100002467.oe.1	-2.66019	-1.41153	2.66019	down	lnc-CR1L-2	NONCODE class 'Exonic', Ensembl Cross Reference: ENST00000493796 Name: CD46//LNCipedia Identified Transcript
TC12002012.hg.4	-2.6588	-1.41078	2.6588	down	TESC	tescalcin
TC15000377.hg.4	-2.65829	-1.4105	2.65829	down	DUT	deoxyuridine triphosphatase
TC10001034.hg.4	-2.65741	-1.41002	2.65741	down	CELF2-AS2	novel transcript//CELF2 antisense RNA 2
TC09000123.hg.4	-2.65722	-1.40992	2.65722	down	RP11-298E2.2	novel transcript
TC06001116.hg.4	-2.65612	-1.40932	2.65612	down	OPRM1	opioid receptor, mu 1
TC22000682.hg.4	-2.65609	-1.40931	2.65609	down	RTCB	chromosome 22 open reading frame 28//RNA 2,3-cyclic phosphate and 5-OH ligase
TC19000405.hg.4	-2.65406	-1.4082	2.65406	down	ZNF726	zinc finger protein 726
TC04001092.hg.4	-2.65314	-1.4077	2.65314	down	SEL1L3	sel-1 suppressor of lin-12-like 3 (C. elegans)
TC06000507.hg.4	-2.6523	-1.40724	2.6523	down	SNRPC	small nuclear ribonucleoprotein polypeptide C
TC08001480.hg.4	-2.6496	-1.40577	2.6496	down	SNX31	sorting nexin 31
TC1200000347.oe.1	-2.6495	-1.40572	2.6495	down	lnc-ETNK1-6	LNCipedia Identified Transcript//NONCODE class 'Exonic'
TC01000938.hg.4	-2.64919	-1.40555	2.64919	down	SCARNA2	small Cajal body-specific RNA 2
TC09001094.hg.4	-2.64306	-1.40221	2.64306	down	RP11-347J14.7	novel transcript
TC0300000832.oe.1	-2.63687	-1.39883	2.63687	down	lnc-C3orf26-2	NONCODE class 'Exonic', Ensembl Cross Reference: ENST00000494412 Name: CMSS1//LNCipedia Identified Transcript
TC05001287.hg.4	-2.63661	-1.39869	2.63661	down	EGFLAM-AS1	EGFLAM antisense RNA 1//putative novel transcript
TC06001348.hg.4	-2.63646	-1.3986	2.63646	down	HIST1H4A//HIST1H4C//HIST1H4K//HIST1H4J//HIST1H4H//HIST1H4I//HIST1H4B//HIST2H4A//HIST2H4B//HIST1H4L//HIST4H4//HIST1H4E//HIST1H4D//HIST1H4F	histone cluster 1, H4h//histone cluster 1, H4l//histone cluster 1, H4e//histone cluster 1, H4c//histone cluster 4, H4//histone cluster 1, H4a//histone cluster 1, H4d//histone cluster 1, H4b//histone cluster 1, H4i//histone cluster 2, H4a//histone cluster 1, H4k//histone cluster 2, H4b//histone cluster 1, H4f//histone cluster 1, H4j
TC15001886.hg.4	-2.63466	-1.39762	2.63466	down	FAM174B	family with sequence similarity 174, member B
TC06000268.hg.4	-2.63449	-1.39753	2.63449	down	HIST1H2BN	histone cluster 1, H2bn
TC05002094.hg.4	-2.63312	-1.39678	2.63312	down	RNF44	ring finger protein 44
TC04001076.hg.4	-2.63222	-1.39628	2.63222	down	KCNIP4	Kv channel interacting protein 4
TC19000350.hg.4	-2.63213	-1.39623	2.63213	down	ARRDC2	arrestin domain containing 2
TC0X000087.hg.4	-2.62845	-1.39421	2.62845	down	SCML1	sex comb on midleg-like 1 (Drosophila)
TC17000999.hg.4	-2.62753	-1.39371	2.62753	down	KIAA0664//CLUH	KIAA0664//clustered mitochondria (cluA/CLU1) homolog
TC12003262.hg.4	-2.62669	-1.39325	2.62669	down	ARL6IP4	ADP-ribosylation factor-like 6 interacting protein 4
TC13000674.hg.4	-2.62539	-1.39253	2.62539	down	RNASEH2B-AS1	RNASEH2B antisense RNA 1//novel transcript, antisense to RNASEH2B
TC0200004490.oe.1	-2.625	-1.39232	2.625	down	lnc-STAT1-1	LNCipedia Identified Transcript - Alternate transcript name(s): ENST00000501836
TC02002357.hg.4	-2.62472	-1.39217	2.62472	down	LOC101928067//RP1-156L9.1	novel transcript//uncharacterized LOC101928067
TC06001591.hg.4	-2.62408	-1.39181	2.62408	down	MNF1//MIR3934//UQCC2	microRNA 3934//ubiquinol-cytochrome c reductase complex assembly factor 2//mitochondrial nucleoid factor 1
TC04001627.hg.4	-2.6231	-1.39127	2.6231	down	NR3C2	nuclear receptor subfamily 3, group C, member 2
TC1000002473.oe.1	-2.62268	-1.39104	2.62268	down	lnc-BBIP1-9	NONCODE class 'Linc', Ensembl Cross Reference: ENST00000431996 Name: RP11-309P22.1//LNCipedia Identified Transcript
TC13000466.hg.4	-2.62136	-1.39031	2.62136	down	RPS12P23	ribosomal protein S12 pseudogene 23
TC08000953.hg.4	-2.62125	-1.39026	2.62125	down	RP11-115J16.2	novel transcript
TC18000234.hg.4	-2.6198	-1.38946	2.6198	down	AC100848.1	novel transcript
TC11000542.hg.4	-2.6171	-1.38797	2.6171	down	FADS2	fatty acid desaturase 2
TC01000012.hg.4	-2.61703	-1.38793	2.61703	down	RP5-857K21.2//RP5-857K21.3	novel transcript//putative novel transcript
TC03000976.hg.4	-2.61692	-1.38787	2.61692	down	ATP11B	ATPase, class VI, type 11B
TC0200001081.oe.1	-2.6169	-1.38786	2.6169	down	lnc-INPP4A-2	LNCipedia Identified Transcript//NONCODE class 'Exonic', Ensembl Cross Reference: ENST00000466492 Name: UNC50
TC16001343.hg.4	-2.61493	-1.38677	2.61493	down	PIEZO1//MIR4722	piezo-type mechanosensitive ion channel component 1//microRNA 4722
TC08000841.hg.4	-2.61356	-1.38602	2.61356	down	MAF1	MAF1 homolog (S. cerevisiae)
TC20000907.hg.4	-2.61346	-1.38596	2.61346	down	LOC101927355//RP11-323C15.2	uncharacterized LOC101927355//novel transcript
TC17000462.hg.4	-2.61117	-1.3847	2.61117	down	MLLT6	myeloid/lymphoid or mixed-lineage leukemia (trithorax homolog, Drosophila); translocated to, 6
TC07000999.hg.4	-2.60861	-1.38328	2.60861	down	ZBED6CL	ZBED6 C-terminal like//chromosome 7 open reading frame 29
TC03001620.hg.4	-2.60801	-1.38295	2.60801	down	RP11-280H21.1	putative novel transcript
TC1600001476.oe.1	-2.6066	-1.38217	2.6066	down	lnc-GNG13-2	NONCODE class 'Sense No Exonic', External ID: TCONS_00014489//LNCipedia Identified Transcript
TC11000389.hg.4	-2.60491	-1.38123	2.60491	down	MAPK8IP1//LOC644172	mitogen-activated protein kinase 8 interacting protein 1 pseudogene//mitogen-activated protein kinase 8 interacting protein 1
TC0X000119.hg.4	-2.60187	-1.37955	2.60187	down	PCYT1B-AS1	putative novel transcript//PCYT1B antisense RNA 1
TC0400001562.oe.1	-2.60187	-1.37955	2.60187	down	AC141928.1//lnc-LRPAP1-3//NONHSAG037352//OTTHUMG00000159831//XLOC_003862	NONCODE class 'Linc', External ID: TCONS_00029547 Name: AC141928.1, Ensembl Cross Reference: ENST00000511928 Name: AC141928.1//gene_id XLOC_003862; transcript_id TCONS_00007710; oId ENST00000511928; linc_name linc-LRPAP1-2; tss_id TSS6223; class_code u; gene_name linc-LRPAP1-2;//N/A//LNCipedia Identified Transcript - Alternate transcript name(s): AC141928.1-002
TC22001454.hg.4	-2.60155	-1.37937	2.60155	down	LZTR1	leucine-zipper-like transcription regulator 1
TC02000394.hg.4	-2.60144	-1.37931	2.60144	down	AC007422.1	novel transcript
TC1400000263.oe.1	-2.60031	-1.37869	2.60031	down	lnc-RP11-537P22.1.1-2	NONCODE class 'Exonic', Ensembl Cross Reference: ENST00000556940 Name: MIPOL1//LNCipedia Identified Transcript
TC0600002957.oe.1	-2.5991	-1.37801	2.5991	down	lnc-FRK-4	LNCipedia Identified Transcript - Alternate transcript name(s): NONHSAT114635
TC0400002738.oe.1	-2.59777	-1.37728	2.59777	down	lnc-DCTD-10	gene_id XLOC_004188; transcript_id TCONS_00008670; oId TCONS_00010829; linc_name linc-AGA-8; tss_id TSS6722; class_code .; gene_name linc-AGA-8;//NONCODE class 'Linc', External ID: TCONS_00029209//LNCipedia Identified Transcript
TC1100000961.oe.1	-2.5977	-1.37723	2.5977	down	RP11-211G23.2//lnc-MYEOV-1//XLOC_009191//OTTHUMG00000175507//NONHSAG008887	NONCODE class 'Linc', External ID: TCONS_00006560//N/A//LNCipedia Identified Transcript//LNCipedia Identified Transcript - Alternate transcript name(s): RP11-211G23.2-001//gene_id XLOC_009191; transcript_id TCONS_00019368; oId TCONS_00002087; linc_name linc-CCND1-4; tss_id TSS14568; class_code u; gene_name linc-CCND1-4;//NONCODE class 'Linc', External ID: TCONS_00005452 Name: RP11-211G23.2, Ensem…
TC05001576.hg.4	-2.596	-1.37629	2.596	down	CTC-498M16.4	novel transcript
TC08001575.hg.4	-2.59557	-1.37605	2.59557	down	DERL1	Der1-like domain family, member 1//derlin 1
TC08001080.hg.4	-2.59543	-1.37597	2.59543	down	CHRNA2	cholinergic receptor, nicotinic, alpha 2 (neuronal)
TC1600002453.oe.1	-2.59345	-1.37487	2.59345	down	lnc-GLG1-1	golgi glycoprotein 1 [Source:EntrezGene;Acc:2734]//LNCipedia Identified Transcript - Alternate transcript name(s): RP11-252A24.7-001//NONCODE class 'Exonic', External ID: TCONS_00014224 Name: RP11-252A24.7, Ensembl Cross Reference: ENST00000566788 Name: RP11-252A24.7
TC0700002071.oe.1	-2.59319	-1.37473	2.59319	down	lnc-MYL7-2	LNCipedia Identified Transcript//NONCODE class 'Exonic', Ensembl Cross Reference: ENST00000481104 Name: POLD2
TC11002045.hg.4	-2.59318	-1.37472	2.59318	down	ALG1L9P	asparagine-linked glycosylation 1-like 9, pseudogene
TC16000698.hg.4	-2.59304	-1.37464	2.59304	down	LOC101930112//SPG7	uncharacterized LOC101930112//spastic paraplegia 7 (pure and complicated autosomal recessive)
TC20000749.hg.4	-2.59124	-1.37364	2.59124	down	DEFB119	defensin, beta 119
TC16000328.hg.4	-2.59108	-1.37355	2.59108	down	MAZ	MYC-associated zinc finger protein (purine-binding transcription factor)
TC1200000651.oe.1	-2.58985	-1.37287	2.58985	down	lnc-GRASP-1	LNCipedia Identified Transcript - Alternate transcript name(s): uc_340_+
TC1200002486.oe.1	-2.58878	-1.37227	2.58878	down	RP11-366L20.3//NONHSAG011564//lnc-RP11-366L20.2.1-1//OTTHUMG00000168957	LNCipedia Identified Transcript - Alternate transcript name(s): RP11-366L20.3-001//NONCODE class 'Antisense', External ID: TCONS_00007816 Name: RP11-366L20.3, Ensembl Cross Reference: ENST00000544279 Name: RP11-366L20.3//N/A
TC15000872.hg.4	-2.58868	-1.37222	2.58868	down	MAN2A2	mannosidase, alpha, class 2A, member 2
TC06001194.hg.4	-2.58671	-1.37112	2.58671	down	RP1-266L20.4	putative novel transcript
TC0400001254.oe.1	-2.58375	-1.36947	2.58375	down	lnc-C4orf43-1//RP11-218F10.3	LNCipedia Identified Transcript//N/A
TC0200000235.oe.1	-2.58348	-1.36932	2.58348	down	lnc-RHOB-10	LNCipedia Identified Transcript - Alternate transcript name(s): NONHSAT069436
TC22000317.hg.4	-2.58184	-1.3684	2.58184	down	ATF4	activating transcription factor 4//activating transcription factor 4 (tax-responsive enhancer element B67)
TC0200003519.oe.1	-2.57766	-1.36606	2.57766	down	lnc-SFTPB-2	LNCipedia Identified Transcript//NONCODE class 'Linc', Ensembl Cross Reference: ENST00000443948 Name: AC012454.4
TC1700002559.oe.1	-2.57409	-1.36406	2.57409	down	lnc-HOXB2-2	LNCipedia Identified Transcript//NONCODE class 'Exonic', Ensembl Cross Reference: ENST00000478644 Name: HOXB3
TC15000042.hg.4	-2.5729	-1.36339	2.5729	down	NPAP1	nuclear pore associated protein 1
TC10000366.hg.4	-2.57274	-1.36331	2.57274	down	PHYHIPL	phytanoyl-CoA 2-hydroxylase interacting protein-like
TC0600003007.oe.1	-2.57077	-1.3622	2.57077	down	lnc-HDDC2-13	LNCipedia Identified Transcript//NONCODE class 'Linc'
TC17001173.hg.4	-2.56972	-1.36161	2.56972	down	CENPV	centromere protein V
TC04001643.hg.4	-2.56743	-1.36033	2.56743	down	RP11-73G16.3	novel transcript
TC01002156.hg.4	-2.56626	-1.35967	2.56626	down	DNAJC11	DnaJ (Hsp40) homolog, subfamily C, member 11
TC0300000700.oe.1	-2.56536	-1.35916	2.56536	down	lnc-GPR27-8	LNCipedia Identified Transcript - Alternate transcript name(s): l_2388_chr3:71917175-71918447_testes
TC04001253.hg.4	-2.56494	-1.35892	2.56494	down	TMPRSS11A	transmembrane protease, serine 11A
TC0500003136.oe.1	-2.56291	-1.35779	2.56291	down	lnc-SOX30-2	LNCipedia Identified Transcript//NONCODE class 'Linc', Ensembl Cross Reference: ENST00000517591 Name: AC008694.2
TC03001882.hg.4	-2.56285	-1.35775	2.56285	down	HLTF	helicase-like transcription factor
TC0X001530.hg.4	-2.56143	-1.35695	2.56143	down	FLNA	filamin A, alpha//filamin A, alpha (actin binding protein 280)
TC16000686.hg.4	-2.56135	-1.3569	2.56135	down	CDT1	chromatin licensing and DNA replication factor 1
TC1100001540.oe.1	-2.55895	-1.35555	2.55895	down	lnc-C11orf63-2	LNCipedia Identified Transcript//NONCODE class 'Linc'
TC0500003107.oe.1	-2.55886	-1.3555	2.55886	down	lnc-NMUR2-4	LNCipedia Identified Transcript - Alternate transcript name(s): ucscGeneNc_uc003luw_1
TC1400001936.oe.1	-2.55774	-1.35487	2.55774	down	LINC00341	long intergenic non-protein coding RNA 341 (LINC00341), long non-coding RNA.//LNCipedia Identified Transcript - Alternate transcript name(s): ENST00000464767, LINC00341-001, OTTHUMT00000072103.2//NONCODE class 'Linc', External ID: TCONS_00010972 Name: LINC00341, Ensembl Cross Reference: ENST00000464767 Name: LINC00341//LNCipedia Identified Transcript//LNCipedia Identified Transcript - Alternate t…
TC02001134.hg.4	-2.55748	-1.35472	2.55748	down	AC018799.1//LOC101927406	novel transcript//uncharacterized LOC101927406
TC01003268.hg.4	-2.55683	-1.35435	2.55683	down	S100A2	S100 calcium binding protein A2
TC04000960.hg.4	-2.55464	-1.35312	2.55464	down	RNF212	ring finger protein 212
TC17001244.hg.4	-2.55235	-1.35183	2.55235	down	AC004448.5	novel transcript
TC17001642.hg.4	-2.55229	-1.35179	2.55229	down	HOXB2	homeobox B2
TC01001886.hg.4	-2.55133	-1.35125	2.55133	down	GJC2	gap junction protein, gamma 2, 47kDa
TC22000294.hg.4	-2.55073	-1.35091	2.55073	down	POLR2F//LOC100131530	uncharacterized LOC100131530//polymerase (RNA) II (DNA directed) polypeptide F
TC17001680.hg.4	-2.55023	-1.35063	2.55023	down	RP11-893F2.13	novel transcript
TC0300002517.oe.1	-2.55014	-1.35058	2.55014	down	lnc-FOXP1-5	LNCipedia Identified Transcript - Alternate transcript name(s): uc_116_-
TC0300002904.oe.1	-2.54748	-1.34907	2.54748	down	lnc-AMOTL2-3	LNCipedia Identified Transcript//NONCODE class 'Exonic', Ensembl Cross Reference: ENST00000273411 Name: RPL39P5
TC1000001673.oe.1	-2.54703	-1.34882	2.54703	down	lnc-PRTFDC1-2	NONCODE class 'Exonic', Ensembl Cross Reference: ENST00000483114 Name: ARHGAP21//LNCipedia Identified Transcript
TC0Y00000287.oe.1	-2.54553	-1.34797	2.54553	down	lnc-CDY2B-14	LNCipedia Identified Transcript - Alternate transcript name(s): l_3999_NR_002160
TC11000622.hg.4	-2.54521	-1.34778	2.54521	down	POLA2	polymerase (DNA directed), alpha 2, accessory subunit
TC12002034.hg.4	-2.54419	-1.34721	2.54419	down	GCN1L1	GCN1 general control of amino-acid synthesis 1-like 1 (yeast)
TC05001396.hg.4	-2.54283	-1.34644	2.54283	down	CTC-436P18.3	putative novel transcript
TC19000780.hg.4	-2.54256	-1.34628	2.54256	down	CEACAM18	carcinoembryonic antigen-related cell adhesion molecule 18
TC11000921.hg.4	-2.54241	-1.34619	2.54241	down	FUT4//PIWIL4	piwi-like RNA-mediated gene silencing 4//fucosyltransferase 4 (alpha (1,3) fucosyltransferase, myeloid-specific)
TC01002755.hg.4	-2.54197	-1.34595	2.54197	down	C1orf141	chromosome 1 open reading frame 141
TC01002590.hg.4	-2.54148	-1.34567	2.54148	down	SLC6A9	solute carrier family 6 (neurotransmitter transporter, glycine), member 9
TC15002811.hg.4	-2.54099	-1.34539	2.54099	down	LOC101930343//CATSPER2	uncharacterized LOC101930343//cation channel, sperm associated 2
TC14000157.hg.4	-2.54008	-1.34487	2.54008	down	PCK2	phosphoenolpyruvate carboxykinase 2 (mitochondrial)
TC17001826.hg.4	-2.53983	-1.34473	2.53983	down	ABCA9	ATP-binding cassette, sub-family A (ABC1), member 9
TC05000338.hg.4	-2.53913	-1.34433	2.53913	down	PTCD2	pentatricopeptide repeat domain 2
TC19000756.hg.4	-2.53768	-1.34351	2.53768	down	NR1H2	nuclear receptor subfamily 1, group H, member 2
TC2000000633.oe.1	-2.53755	-1.34343	2.53755	down	lnc-RAB22A-2	LNCipedia Identified Transcript//NONCODE Identified Transcript, PubMed Identifer: PMID:22140575 mixed_Pred32321 , PubMed Identifer: PMID:22140575 brain_Pred27143//NONCODE class 'Exonic'
TC0700000815.oe.1	-2.53725	-1.34327	2.53725	down	lnc-RSBN1L-1	NONCODE class 'Linc', External ID: TCONS_00035646//LNCipedia Identified Transcript//gene_id XLOC_006153; transcript_id TCONS_00013023; oId ENST00000440725; linc_name linc-RSBN1L-1; tss_id TSS9905; class_code u; gene_name linc-RSBN1L;
TC0200001852.oe.1	-2.53553	-1.34229	2.53553	down	lnc-RBM45-4	LNCipedia Identified Transcript - Alternate transcript name(s): expRegAs_chr2_13534_+
TC21000219.hg.4	-2.53079	-1.33959	2.53079	down	AP001057.1	novel transcript
TC13000397.hg.4	-2.53041	-1.33937	2.53041	down	LINC00368//RP11-551M15.1	novel transcript//long intergenic non-protein coding RNA 368
TC15002759.hg.4	-2.53026	-1.33928	2.53026	down	CKMT1A//CKMT1B	creatine kinase, mitochondrial 1B//creatine kinase, mitochondrial 1A
TC05000751.hg.4	-2.52835	-1.3382	2.52835	down	PCDHB16	protocadherin beta 16
TC05001871.hg.4	-2.52829	-1.33816	2.52829	down	HDAC3	histone deacetylase 3
TC04001609.hg.4	-2.52827	-1.33815	2.52827	down	OTUD4	OTU domain containing 4//OTU deubiquitinase 4
TC06004101.hg.4	-2.52812	-1.33806	2.52812	down	LOC101928709//RP1-111D6.3	uncharacterized LOC101928709//novel transcript
TC16000559.hg.4	-2.52776	-1.33786	2.52776	down	CDH1	cadherin 1, type 1, E-cadherin (epithelial)
TC04000553.hg.4	-2.52676	-1.33729	2.52676	down	SGMS2	sphingomyelin synthase 2
TC1000002360.oe.1	-2.52667	-1.33724	2.52667	down	lnc-PKD2L1-5	LNCipedia Identified Transcript - Alternate transcript name(s): expReg_chr10_7106_-
TC0100005034.oe.1	-2.52642	-1.33709	2.52642	down	lnc-CHI3L1-1	NONCODE class 'Exonic', PubMed Identifer: PMID:22140575 mixed_Pred4382//NONCODE class 'Exonic', PubMed Identifer: PMID:22140575 brain_Pred3540//LNCipedia Identified Transcript//NONCODE class 'Exonic', Ensembl Cross Reference: ENST00000473185 Name: CHI3L1//NONCODE class 'Exonic', Ensembl Cross Reference: ENST00000478742 Name: CHI3L1
TC14000126.hg.4	-2.5255	-1.33657	2.5255	down	TRAJ14	T cell receptor alpha joining 14
TC17001488.hg.4	-2.52485	-1.3362	2.52485	down	KRTAP4-16P	keratin associated protein 4-16, pseudogene//keratin associated protein 4-16
TC0Y000211.hg.4	-2.52221	-1.33469	2.52221	down	BPY2//BPY2C//BPY2B	basic charge, Y-linked, 2C//basic charge, Y-linked, 2B//basic charge, Y-linked, 2
TC08000997.hg.4	-2.52192	-1.33452	2.52192	down	LONRF1	LON peptidase N-terminal domain and ring finger 1
TC03001136.hg.4	-2.52097	-1.33398	2.52097	down	AC026202.5	novel transcript
TC06001103.hg.4	-2.51763	-1.33206	2.51763	down	CCDC170	coiled-coil domain containing 170
TC05000122.hg.4	-2.51738	-1.33192	2.51738	down	---	---
TC16000129.hg.4	-2.51593	-1.33109	2.51593	down	VASN	vasorin
TC1800000749.oe.1	-2.51566	-1.33094	2.51566	down	lnc-ENOSF1-2//RP11-806L2.5//NONHSAG023165//OTTHUMG00000178259	LNCipedia Identified Transcript - Alternate transcript name(s): RP11-806L2.5-001//NONCODE class 'Sense No Exonic', External ID: TCONS_00017398 Name: RP11-806L2.5, Ensembl Cross Reference: ENST00000584679 Name: RP11-806L2.5//N/A
TC07001766.hg.4	-2.51388	-1.32992	2.51388	down	LOC101928036//AC018464.3	uncharacterized LOC101928036//novel transcript
TC17000683.hg.4	-2.51255	-1.32915	2.51255	down	RP11-1018N14.4	novel transcript
TC16001081.hg.4	-2.51204	-1.32886	2.51204	down	ANKRD26P1	ankyrin repeat domain 26 pseudogene 1
TC1300000293.oe.1	-2.51142	-1.3285	2.51142	down	lnc-AKAP11-1	NONCODE Identified Transcript//LNCipedia Identified Transcript//NONCODE class 'Linc'
TC03000371.hg.4	-2.51127	-1.32842	2.51127	down	RP11-755B10.2	putative novel transcript
TC0X001314.hg.4	-2.51098	-1.32825	2.51098	down	SNORA69//RPL39	small nucleolar RNA, H/ACA box 69//ribosomal protein L39
TC03000357.hg.4	-2.50907	-1.32715	2.50907	down	WNT5A-AS1	novel transcript//WNT5A antisense RNA 1
TC13000456.hg.4	-2.50787	-1.32646	2.50787	down	GJB2	gap junction protein, beta 2, 26kDa
TC03000892.hg.4	-2.50676	-1.32582	2.50676	down	SERPINI1	serpin peptidase inhibitor, clade I (neuroserpin), member 1
TC04000140.hg.4	-2.50669	-1.32579	2.50669	down	CPEB2	cytoplasmic polyadenylation element binding protein 2
TC1200000295.oe.1	-2.50604	-1.32541	2.50604	down	lnc-MGST1-5	LNCipedia Identified Transcript - Alternate transcript name(s): l_616_chr12:16705962-16794021_breast
TC1800000152.oe.1	-2.50601	-1.32539	2.50601	down	lnc-CHMP1B-1	LNCipedia Identified Transcript//NONCODE class 'Sense No Exonic', Ensembl Cross Reference: ENST00000592770 Name: RP11-677O4.7
TC09000937.hg.4	-2.50543	-1.32506	2.50543	down	RP11-146N23.4	putative novel transcript
TC14001181.hg.4	-2.5043	-1.32441	2.5043	down	GPR135	G protein-coupled receptor 135
TC1700001663.oe.1	-2.50225	-1.32323	2.50225	down	lnc-KIAA0664-2//RP11-74E22.5	LNCipedia Identified Transcript//N/A
TC06000403.hg.4	-2.50162	-1.32286	2.50162	down	HLA-DQA2	major histocompatibility complex, class II, DQ alpha 2
TC09002934.hg.4	-2.50102	-1.32252	2.50102	down	OR1J2//RP11-542K23.9	novel transcript//olfactory receptor, family 1, subfamily J, member 2
TC02001228.hg.4	-2.50044	-1.32218	2.50044	down	AC007879.6	putative novel transcript
TC10000762.hg.4	-2.49952	-1.32165	2.49952	down	TRIM8	tripartite motif containing 8//tripartite motif-containing 8
TC2100000383.oe.1	-2.49917	-1.32145	2.49917	down	lnc-CRYAA-13	NONCODE class 'Linc', PubMed Identifer: PMID:23818866 FPKM1_group_20197_transcr//LNCipedia Identified Transcript - Alternate transcript name(s): FPKM1_group_20197_transcript_2
TC02001936.hg.4	-2.4989	-1.32129	2.4989	down	AC010987.5	putative novel transcript
TC0300001615.oe.1	-2.49865	-1.32115	2.49865	down	lnc-FXR1-1	LNCipedia Identified Transcript//LNCipedia Identified Transcript - Alternate transcript name(s): ENST00000569049, OTTHUMT00000431181.1, RP11-436A20.4-001//NONCODE class 'Exonic', External ID: TCONS_00026257, Ensembl Cross Reference: ENST00000569049//NONCODE class 'Exonic'
TC15001444.hg.4	-2.49835	-1.32098	2.49835	down	LYSMD2	LysM, putative peptidoglycan-binding, domain containing 2
TC12001526.hg.4	-2.49824	-1.32091	2.49824	down	KRT5	keratin 5
TSUnmapped00001695.oe.1	-2.4978	-1.32066	2.4978	down	lnc-ADAD1-3	LNCipedia Identified Transcript
TC07000636.hg.4	-2.49743	-1.32044	2.49743	down	SRRT	serrate RNA effector molecule homolog (Arabidopsis)//serrate, RNA effector molecule
TC09000736.hg.4	-2.49521	-1.31916	2.49521	down	ASS1	argininosuccinate synthase 1//argininosuccinate synthetase 1
TC22001446.hg.4	-2.49445	-1.31872	2.49445	down	IGLJ5	immunoglobulin lambda joining 5//immunoglobulin lambda joining 5 (non-functional)
TC03000758.hg.4	-2.49433	-1.31865	2.49433	down	SPSB4	splA/ryanodine receptor domain and SOCS box containing 4
TC1000002182.oe.1	-2.49422	-1.31859	2.49422	down	lnc-MAT1A-2	LNCipedia Identified Transcript//NONCODE class 'Exonic', Ensembl Cross Reference: ENST00000463340 Name: ANXA11
TC02004975.hg.4	-2.49198	-1.31729	2.49198	down	IGKV1D-37	immunoglobulin kappa variable 1D-37 (non-functional)//Immunoglobulin kappa variable 1D-37
TC0200003152.oe.1	-2.48621	-1.31395	2.48621	down	lnc-ASB3-5	LNCipedia Identified Transcript//NONCODE class 'Exonic', Ensembl Cross Reference: ENST00000478731 Name: PSME4
TC10000045.hg.4	-2.48487	-1.31317	2.48487	down	RP11-445P17.3	novel transcript
TC1300001036.oe.1	-2.48433	-1.31286	2.48433	down	lnc-SLC7A1-6	LNCipedia Identified Transcript - Alternate transcript name(s): NONHSAT032730
TC0X00000763.oe.1	-2.48396	-1.31264	2.48396	down	lnc-DOCK11-1	NONCODE class 'Linc', PubMed Identifer: PMID:23818866 FPKM1_group_35133_transcr//LNCipedia Identified Transcript - Alternate transcript name(s): FPKM1_group_35133_transcript_1
TC0300001269.oe.1	-2.48362	-1.31244	2.48362	down	lnc-PLS1-1	NONCODE class 'Linc', Ensembl Cross Reference: ENST00000466502 Name: RP11-427D1.1//LNCipedia Identified Transcript
TC03001677.hg.4	-2.4825	-1.31179	2.4825	down	RP11-768G7.2	novel transcript
TC0300002970.oe.1	-2.48228	-1.31167	2.48228	down	lnc-TFDP2-5	NONCODE class 'Exonic', Ensembl Cross Reference: ENST00000602556 Name: RP11-271K21.11//LNCipedia Identified Transcript//Transcription factor Dp-2 [Source:UniProtKB/Swiss-Prot;Acc:Q14188]
TC06002219.hg.4	-2.48197	-1.31149	2.48197	down	RAET1E	retinoic acid early transcript 1E
TC0300001339.oe.1	-2.4819	-1.31144	2.4819	down	lnc-TSC22D2-1	NONCODE class 'Linc', External ID: TCONS_00027867 Name: RP11-145F16.2, Ensembl Cross Reference: ENST00000565554 Name: RP11-145F16.2//LNCipedia Identified Transcript//NONCODE class 'Linc', External ID: TCONS_00026834//LNCipedia Identified Transcript - Alternate transcript name(s): ENST00000565554, OTTHUMT00000431158.1, RP11-145F16.2-001//gene_id XLOC_002872; transcript_id TCONS_00006268; oId TCONS…
TC17002886.hg.4	-2.47884	-1.30967	2.47884	down	TMEM256	transmembrane protein 256
TC0X000400.hg.4	-2.47674	-1.30845	2.47674	down	PABPC1L2B//PABPC1L2A	poly(A) binding protein, cytoplasmic 1-like 2B//poly(A) binding protein, cytoplasmic 1-like 2A
TC0Y000140.hg.4	-2.47655	-1.30833	2.47655	down	RBMY1A3P	RNA binding motif protein, Y-linked, family 1, member A3 pseudogene
TC06001428.hg.4	-2.47569	-1.30783	2.47569	down	HIST1H4A//HIST1H4C//HIST1H4K//HIST1H4J//HIST1H4H//HIST1H4I//HIST1H4B//HIST2H4A//HIST2H4B//HIST1H4L//HIST4H4//HIST1H4E//HIST1H4D//HIST1H4F	histone cluster 1, H4h//histone cluster 1, H4l//histone cluster 1, H4e//histone cluster 1, H4c//histone cluster 4, H4//histone cluster 1, H4a//histone cluster 1, H4d//histone cluster 1, H4b//histone cluster 1, H4i//histone cluster 2, H4a//histone cluster 1, H4k//histone cluster 2, H4b//histone cluster 1, H4f//histone cluster 1, H4j
TC04000373.hg.4	-2.47524	-1.30757	2.47524	down	UGT2B28	UDP glucuronosyltransferase 2 family, polypeptide B28
TC0500000967.oe.1	-2.47474	-1.30728	2.47474	down	lnc-FER-6	LNCipedia Identified Transcript//NONCODE class 'Antisense'
TC10000672.hg.4	-2.47434	-1.30704	2.47434	down	TBC1D12	TBC1 domain family, member 12
TC0100001599.oe.1	-2.47368	-1.30666	2.47368	down	NONHSAG002802//lnc-PPIAL4C-11	LNCipedia Identified Transcript//NONCODE class 'Linc'
TC07000889.hg.4	-2.47224	-1.30582	2.47224	down	AGK	acylglycerol kinase
TC0700002388.oe.1	-2.47206	-1.30572	2.47206	down	lnc-SEMA3E-1	LNCipedia Identified Transcript//NONCODE class 'Exonic', Ensembl Cross Reference: ENST00000461143 Name: PCLO
TC08000273.hg.4	-2.4697	-1.30434	2.4697	down	RP11-150O12.5	novel transcript
TC0500002046.oe.1	-2.46917	-1.30403	2.46917	down	lnc-GOLPH3-5	LNCipedia Identified Transcript//NONCODE class 'Exonic', Ensembl Cross Reference: ENST00000509067 Name: DROSHA
TC19000340.hg.4	-2.46908	-1.30397	2.46908	down	COLGALT1//GLT25D1	glycosyltransferase 25 domain containing 1//collagen beta(1-O)galactosyltransferase 1
TC02001485.hg.4	-2.46858	-1.30368	2.46858	down	ING5	inhibitor of growth family, member 5
TC0800001020.oe.1	-2.4676	-1.30311	2.4676	down	lnc-COLEC10-1	mal, T-cell differentiation protein 2 (gene/pseudogene) [Source:HGNC Symbol;Acc:HGNC:13634]//NONCODE class 'Exonic', External ID: TCONS_00037931 Name: MAL2, Ensembl Cross Reference: ENST00000531508 Name: MAL2//NONCODE class 'Exonic', External ID: TCONS_00037929 Name: MAL2, Ensembl Cross Reference: ENST00000534619 Name: MAL2//NONCODE class 'Exonic', External ID: TCONS_00037928 Name: MAL2, Ensembl …
TC01002911.hg.4	-2.46753	-1.30307	2.46753	down	FRRS1	ferric-chelate reductase 1
TC0200004601.oe.1	-2.46617	-1.30227	2.46617	down	lnc-NDUFS1-2	NONCODE Identified Transcript//LNCipedia Identified Transcript//NONCODE class 'Linc'//glycine cleavage system protein H (aminomethyl carrier) pseudogene 3 (GCSHP3), non-coding RNA.//NONCODE Identified Transcript, Ensembl Cross Reference: ENST00000431120 Name: GCSHP3
TC1700001589.oe.1	-2.46449	-1.30129	2.46449	down	lnc-RPH3AL-2	LNCipedia Identified Transcript//NONCODE class 'Exonic'
TC0X000203.hg.4	-2.46339	-1.30065	2.46339	down	GPR82	G protein-coupled receptor 82
TC21000471.hg.4	-2.4629	-1.30036	2.4629	down	TMPRSS2	transmembrane protease, serine 2
TC04000009.hg.4	-2.46063	-1.29903	2.46063	down	PIGG	phosphatidylinositol glycan anchor biosynthesis, class G
TC1800000224.oe.1	-2.457	-1.2969	2.457	down	lnc-SNRPD1-1	LNCipedia Identified Transcript - Alternate transcript name(s): RP11-13N13.2-001//NONCODE class 'Exonic', External ID: TCONS_00017283 Name: RP11-13N13.2, Ensembl Cross Reference: ENST00000577906 Name: RP11-13N13.2//N/A
TC05001582.hg.4	-2.45688	-1.29683	2.45688	down	RP11-61G23.1//LINC01339	long intergenic non-protein coding RNA 1339//novel transcript
TC1900000843.oe.1	-2.45658	-1.29665	2.45658	down	lnc-ZNF570-2	LNCipedia Identified Transcript - Alternate transcript name(s): ENST00000591976//NONCODE class 'Linc', External ID: TCONS_00019352 Name: CTD-2086O20.3, Ensembl Cross Reference: ENST00000591976 Name: CTD-2086O20.3
TC2000000451.oe.1	-2.45564	-1.2961	2.45564	down	lnc-TTPAL-1	LNCipedia Identified Transcript//NONCODE class 'Exonic'
TC01003100.hg.4	-2.45503	-1.29574	2.45503	down	---	---
TC03001957.hg.4	-2.45479	-1.2956	2.45479	down	SCARNA7	small Cajal body-specific RNA 7
TC21000013.hg.4	-2.45311	-1.29461	2.45311	down	ANKRD30BP2	ankyrin repeat domain 30B pseudogene 2
TC04000991.hg.4	-2.45283	-1.29445	2.45283	down	STX18-IT1	STX18 intronic transcript 1 (non-protein coding)//novel transcript
TC11001802.hg.4	-2.45256	-1.29429	2.45256	down	OR9I1	olfactory receptor, family 9, subfamily I, member 1
TC06000173.hg.4	-2.45251	-1.29426	2.45251	down	HIST1H2AB//HIST1H2AE	histone cluster 1, H2ab//histone cluster 1, H2ae
TC11001913.hg.4	-2.45169	-1.29378	2.45169	down	MEN1	multiple endocrine neoplasia I
TC19001758.hg.4	-2.45028	-1.29295	2.45028	down	KLK1	kallikrein 1
TC10001138.hg.4	-2.45022	-1.29291	2.45022	down	RP11-351M16.3	novel transcript
TC0600002993.oe.1	-2.44875	-1.29205	2.44875	down	RP3-425C14.4//lnc-SERINC1-3//NONHSAG044742	LNCipedia Identified Transcript//NONCODE class 'Linc', PubMed Identifer: PMID:22140575 mixed_Pred41833 , PubMed Identifer: PMID:22140575 brain_Pred35111//N/A
TC2200000564.oe.1	-2.44863	-1.29198	2.44863	down	lnc-SEPT3-4	LNCipedia Identified Transcript//NONCODE class 'Exonic', PubMed Identifer: PMID:22140575 mixed_Pred34508
TC10001165.hg.4	-2.44846	-1.29188	2.44846	down	RP11-342D11.3	putative novel transcript
TC1700001686.oe.1	-2.44793	-1.29156	2.44793	down	lnc-C17orf85-1	LNCipedia Identified Transcript - Alternate transcript name(s): CTD-3195I5.1-001//NONCODE class 'Exonic', PubMed Identifer: PMID:22140575 mixed_Pred19975 Name: CTD-3195I5.1, PubMed Identifer: PMID:22140575 brain_Pred16565 Name: CTD-3195I5.1, External ID: TCONS_00015651 Name: CTD-3195I5.1, Ensembl Cross Reference: ENST00000571336 Name: CTD-3195I5.1//N/A
TC19001047.hg.4	-2.44573	-1.29027	2.44573	down	CACTIN	cactin, spliceosome C complex subunit
TC09001137.hg.4	-2.4454	-1.29007	2.4454	down	RP11-111F5.3	putative novel transcript
TC12001282.hg.4	-2.44531	-1.29002	2.44531	down	EPS8	epidermal growth factor receptor pathway substrate 8
TC08000981.hg.4	-2.44515	-1.28992	2.44515	down	DEFB136	defensin, beta 136
TC0800000635.oe.1	-2.44363	-1.28903	2.44363	down	lnc-BHLHE22-6	LNCipedia Identified Transcript - Alternate transcript name(s): uc_241_+
TC14002235.hg.4	-2.44351	-1.28895	2.44351	down	IGHD2-8	immunoglobulin heavy diversity 2-8
TC1700002273.oe.1	-2.44307	-1.2887	2.44307	down	lnc-TBC1D3G-1	NONCODE class 'Exonic', Ensembl Cross Reference: ENST00000593275 Name: MYO19//LNCipedia Identified Transcript//NONCODE class 'Exonic'
TC12002153.hg.4	-2.44256	-1.28839	2.44256	down	POLE	polymerase (DNA directed), epsilon, catalytic subunit
TC11000490.hg.4	-2.44243	-1.28832	2.44243	down	OR4D11	olfactory receptor, family 4, subfamily D, member 11
TC19001664.hg.4	-2.44128	-1.28763	2.44128	down	SLC8A2	solute carrier family 8 (sodium/calcium exchanger), member 2
TC0X000171.hg.4	-2.44052	-1.28719	2.44052	down	CYBB	cytochrome b-245, beta polypeptide
TC11002123.hg.4	-2.44009	-1.28694	2.44009	down	PAK1	p21 protein (Cdc42/Rac)-activated kinase 1
TC21000301.hg.4	-2.43875	-1.28614	2.43875	down	C21orf91-OT1	novel transcript//C21orf91 overlapping transcript 1
TC22000715.hg.4	-2.43858	-1.28604	2.43858	down	PVALB	parvalbumin
TC02001494.hg.4	-2.43755	-1.28543	2.43755	down	FAM110C	family with sequence similarity 110, member C
TC03001459.hg.4	-2.43722	-1.28524	2.43722	down	GLT8D1	glycosyltransferase 8 domain containing 1
TC1900002003.oe.1	-2.43683	-1.285	2.43683	down	lnc-ZNF626-5	NONCODE class 'Linc', External ID: TCONS_00018607//LNCipedia Identified Transcript
TC0100003775.oe.1	-2.43592	-1.28446	2.43592	down	lnc-DHCR24-1	LNCipedia Identified Transcript - Alternate transcript name(s): ENST00000458389, OTTHUMT00000097389.1, RP11-67L3.6-001//NONCODE class 'Exonic', External ID: TCONS_00003166
TC02001039.hg.4	-2.43579	-1.28439	2.43579	down	AC010894.3	novel transcript
TC1500001847.oe.1	-2.43402	-1.28334	2.43402	down	lnc-CELF6-2	LNCipedia Identified Transcript//NONCODE class 'Exonic', Ensembl Cross Reference: ENST00000568213 Name: PARP6
TC04000557.hg.4	-2.43359	-1.28309	2.43359	down	LEF1-AS1	LEF1 antisense RNA 1//novel transcript
TC0900002512.oe.1	-2.43336	-1.28295	2.43336	down	lnc-C9orf140-2	LNCipedia Identified Transcript//NONCODE class 'Exonic', Ensembl Cross Reference: ENST00000460830 Name: DPP7
TC0300002115.oe.1	-2.43318	-1.28284	2.43318	down	lnc-DYNC1LI1-4	NONCODE class 'Linc', Ensembl Cross Reference: ENST00000429309 Name: RPL30P4//LNCipedia Identified Transcript
TC07000594.hg.4	-2.43316	-1.28283	2.43316	down	CPSF4	cleavage and polyadenylation specific factor 4, 30kDa
TC0500002056.oe.1	-2.43311	-1.2828	2.43311	down	OTTHUMG00000162001//CTD-2004A9.1//NONHSAG040142//lnc-ZFR-1	NONCODE class 'Linc', External ID: TCONS_00030546 Name: CTD-2004A9.1, Ensembl Cross Reference: ENST00000514225 Name: CTD-2004A9.1//N/A//LNCipedia Identified Transcript - Alternate transcript name(s): CTD-2004A9.1-001
TC07000328.hg.4	-2.4319	-1.28209	2.4319	down	EGFR	epidermal growth factor receptor (erythroblastic leukemia viral (v-erb-b) oncogene homolog, avian)//epidermal growth factor receptor
TC11000333.hg.4	-2.43121	-1.28168	2.43121	down	CD44	CD44 molecule (Indian blood group)
TC0400000031.oe.1	-2.43089	-1.28148	2.43089	down	lnc-FGFRL1-4//NONHSAG037248//RP11-20I20.2//OTTHUMG00000160168	NONCODE class 'Linc', External ID: TCONS_00028170 Name: RP11-20I20.2, Ensembl Cross Reference: ENST00000504969 Name: RP11-20I20.2//LNCipedia Identified Transcript - Alternate transcript name(s): RP11-20I20.2-002//NONCODE class 'Linc', External ID: TCONS_00028171 Name: RP11-20I20.2, Ensembl Cross Reference: ENST00000510332 Name: RP11-20I20.2//N/A//LNCipedia Identified Transcript - Alternate transc…
TC01000242.hg.4	-2.43039	-1.28119	2.43039	down	KLHDC7A	kelch domain containing 7A
TC01003718.hg.4	-2.4293	-1.28054	2.4293	down	CHI3L1	chitinase 3-like 1 (cartilage glycoprotein-39)
TC0600003426.oe.1	-2.42929	-1.28053	2.42929	down	lnc-PSMB1-2	LNCipedia Identified Transcript - Alternate transcript name(s): NONHSAT116288
TC2100000709.oe.1	-2.42825	-1.27992	2.42825	down	lnc-TIAM1-2	LNCipedia Identified Transcript//NONCODE class 'Exonic', Ensembl Cross Reference: ENST00000472318 Name: SCAF4
TC03001455.hg.4	-2.42555	-1.27831	2.42555	down	TNNC1	troponin C type 1 (slow)
TC19000971.hg.4	-2.42523	-1.27812	2.42523	down	TRIM28	tripartite motif containing 28
TC1200001964.oe.1	-2.42437	-1.27761	2.42437	down	lnc-ST8SIA1-4	LNCipedia Identified Transcript//NONCODE class 'Exonic', Ensembl Cross Reference: ENST00000543888 Name: C2CD5
TC19002618.hg.4	-2.4241	-1.27745	2.4241	down	OAZ1	ornithine decarboxylase antizyme 1
TC04000032.hg.4	-2.42251	-1.2765	2.42251	down	C4orf48	chromosome 4 open reading frame 48
TC1300000645.oe.1	-2.422	-1.2762	2.422	down	lnc-SLITRK5-6//NONHSAG013902//OTTHUMG00000017162//LINC00430//XLOC_010461	gene_id XLOC_010461; transcript_id TCONS_00021581; oId ENST00000457672; linc_name linc-SLITRK5-2; tss_id TSS16378; class_code u; gene_name linc-SLITRK5-2;//LNCipedia Identified Transcript//LNCipedia Identified Transcript - Alternate transcript name(s): RP11-366K1.1-001//long intergenic non-protein coding RNA 430 [Source:HGNC Symbol;Acc:HGNC:42765]//NONCODE class 'Linc', External ID: TCONS_0000932…
TC12001901.hg.4	-2.42193	-1.27616	2.42193	down	NT5DC3	5'-nucleotidase domain containing 3//5-nucleotidase domain containing 3
TC06001095.hg.4	-2.42092	-1.27556	2.42092	down	RP11-136K14.1	putative novel transcript
TC01003464.hg.4	-2.42086	-1.27552	2.42086	down	RXRG	retinoid X receptor, gamma
TC0X001228.hg.4	-2.42046	-1.27528	2.42046	down	BEX5	brain expressed, X-linked 5
TC0600003394.oe.1	-2.41948	-1.2747	2.41948	down	NONHSAG045467//lnc-THBS2-4//OTTHUMG00000016052//RP3-495K2.2//XLOC_005934	NONCODE class 'Linc', External ID: TCONS_00032833 Name: RP3-495K2.2, Ensembl Cross Reference: ENST00000419800 Name: RP3-495K2.2//LNCipedia Identified Transcript - Alternate transcript name(s): RP3-495K2.2-001//N/A//gene_id XLOC_005934; transcript_id TCONS_00011621; oId ENST00000419800; linc_name linc-DACT2-2; tss_id TSS9527; class_code u; gene_name linc-DACT2-2;
TC0100003746.oe.1	-2.41866	-1.27421	2.41866	down	lnc-LRP8-4	LNCipedia Identified Transcript//N/A//NONCODE class 'Exonic', Ensembl Cross Reference: ENST00000602943 Name: RP5-1024G6.8
TC02002721.hg.4	-2.41738	-1.27345	2.41738	down	CRYGEP	crystallin, gamma E, pseudogene
TC06001355.hg.4	-2.41732	-1.27341	2.41732	down	HIST1H4A//HIST1H4C//HIST1H4K//HIST1H4J//HIST1H4H//HIST1H4I//HIST1H4B//HIST2H4A//HIST2H4B//HIST1H4L//HIST4H4//HIST1H4E//HIST1H4D//HIST1H4F	histone cluster 1, H4h//histone cluster 1, H4l//histone cluster 1, H4e//histone cluster 1, H4c//histone cluster 4, H4//histone cluster 1, H4a//histone cluster 1, H4d//histone cluster 1, H4b//histone cluster 1, H4i//histone cluster 2, H4a//histone cluster 1, H4k//histone cluster 2, H4b//histone cluster 1, H4f//histone cluster 1, H4j
TC0900002476.oe.1	-2.41714	-1.2733	2.41714	down	lnc-UBAC1-2	NONCODE class 'Exonic', PubMed Identifer: PMID:22140575 brain_Pred41193//LNCipedia Identified Transcript//NONCODE class 'Exonic', PubMed Identifer: PMID:22140575 mixed_Pred49492 , PubMed Identifer: PMID:22140575 brain_Pred41194//NONCODE class 'Exonic', PubMed Identifer: PMID:22140575 mixed_Pred49491//NONCODE class 'Exonic'
TC02002577.hg.4	-2.41661	-1.27298	2.41661	down	SESTD1	SEC14 and spectrin domains 1
TSUnmapped00001930.oe.1	-2.41605	-1.27265	2.41605	down	lnc-UHRF1-1	LNCipedia Identified Transcript
TC0900001424.oe.1	-2.41402	-1.27144	2.41402	down	lnc-C9orf46-4	LNCipedia Identified Transcript//NONCODE class 'Antisense'
TC1200000705.oe.1	-2.41363	-1.2712	2.41363	down	FLJ12825//lnc-HOXC4-2//OTTHUMG00000160034//NONHSAG011271	uncharacterized LOC440101 (FLJ12825), long non-coding RNA.//NONCODE class 'Linc', External ID: TCONS_00007341 Name: RP11-834C11.3, Ensembl Cross Reference: ENST00000515617 Name: RP11-834C11.3//uncharacterized LOC440101 [Source:EntrezGene;Acc:440101]//LNCipedia Identified Transcript - Alternate transcript name(s): RP11-834C11.3-001
TC17000956.hg.4	-2.41324	-1.27097	2.41324	down	FN3KRP	fructosamine 3 kinase related protein
TC06004112.hg.4	-2.41296	-1.2708	2.41296	down	GABBR1	gamma-aminobutyric acid (GABA) B receptor, 1
TC11001910.hg.4	-2.41193	-1.27019	2.41193	down	PYGM	phosphorylase, glycogen, muscle
TC11001854.hg.4	-2.41109	-1.26968	2.41109	down	SYT7	synaptotagmin VII
TC1200003022.oe.1	-2.41088	-1.26956	2.41088	down	lnc-RAB35-1	LNCipedia Identified Transcript//NONCODE class 'Exonic', Ensembl Cross Reference: ENST00000547263 Name: GCN1L1
TC08001426.hg.4	-2.41066	-1.26943	2.41066	down	RP11-388K12.1	novel transcript
TC01000353.hg.4	-2.41009	-1.26909	2.41009	down	SFN	stratifin
TC1500001141.oe.1	-2.40489	-1.26597	2.40489	down	OTTHUMG00000172376//lnc-ALDH1A3-2//NONHSAG018104//RP11-66B24.5	NONCODE class 'Linc', External ID: TCONS_00012737//N/A//NONCODE class 'Linc', External ID: TCONS_00012145 Name: RP11-66B24.5, Ensembl Cross Reference: ENST00000559755 Name: RP11-66B24.5//NONCODE class 'Linc', External ID: TCONS_00012736//LNCipedia Identified Transcript//LNCipedia Identified Transcript - Alternate transcript name(s): RP11-66B24.5-001
TC1600002480.oe.1	-2.40421	-1.26556	2.40421	down	lnc-ADAT1-2	NONCODE class 'Exonic', Ensembl Cross Reference: ENST00000569298 Name: KARS//LNCipedia Identified Transcript
TC01001496.hg.4	-2.40419	-1.26555	2.40419	down	METTL13	methyltransferase like 13
TC0200000398.oe.1	-2.40354	-1.26516	2.40354	down	lnc-RASGRP3-6	LNCipedia Identified Transcript - Alternate transcript name(s): FPKM1_group_15703_transcript_5//NONCODE class 'Linc', PubMed Identifer: PMID:23818866 FPKM1_group_15703_transcr
TC01000255.hg.4	-2.40354	-1.26516	2.40354	down	PLA2G2F	phospholipase A2, group IIF
TC18000127.hg.4	-2.40278	-1.2647	2.40278	down	DSG3	desmoglein 3//desmoglein 3 (pemphigus vulgaris antigen)
TC11000413.hg.4	-2.40273	-1.26467	2.40273	down	OR4B1	olfactory receptor, family 4, subfamily B, member 1
TC04000977.hg.4	-2.40197	-1.26422	2.40197	down	TNIP2	TNFAIP3 interacting protein 2
TC0100002288.oe.1	-2.40183	-1.26413	2.40183	down	lnc-LHX9-2	LNCipedia Identified Transcript//NONCODE class 'Exonic', Ensembl Cross Reference: ENST00000542800 Name: C1orf53
TC0800000844.oe.1	-2.40143	-1.26389	2.40143	down	lnc-DPY19L4-3	LNCipedia Identified Transcript//NONCODE class 'Exonic', Ensembl Cross Reference: ENST00000522920 Name: ESRP1
TC0X000039.hg.4	-2.40086	-1.26355	2.40086	down	RP6-1O2.1	novel transcript
TC01002284.hg.4	-2.40037	-1.26326	2.40037	down	MFAP2	microfibrillar-associated protein 2
TC05001522.hg.4	-2.39939	-1.26267	2.39939	down	HOMER1	homer homolog 1 (Drosophila)
TC19001569.hg.4	-2.39793	-1.26179	2.39793	down	GSK3A	glycogen synthase kinase 3 alpha
TC05001456.hg.4	-2.3978	-1.26171	2.3978	down	RP11-195E2.4	novel transcript
TC14001114.hg.4	-2.39642	-1.26088	2.39642	down	C14orf183	chromosome 14 open reading frame 183
TC02000662.hg.4	-2.39628	-1.2608	2.39628	down	SULT1C3	sulfotransferase family, cytosolic, 1C, member 3
TC08001657.hg.4	-2.39572	-1.26046	2.39572	down	AF230666.2	novel transcript, antisense to PHF20L1
TC02004927.hg.4	-2.39516	-1.26012	2.39516	down	DCTN1	dynactin 1 (p150, glued homolog, Drosophila)//dynactin 1
TC06001142.hg.4	-2.3944	-1.25967	2.3944	down	FNDC1	fibronectin type III domain containing 1
TC20001736.hg.4	-2.39397	-1.2594	2.39397	down	SLC2A4RG	SLC2A4 regulator
TC1600000929.oe.1	-2.39328	-1.25899	2.39328	down	RP11-481J2.4	N/A
TC05000440.hg.4	-2.39289	-1.25875	2.39289	down	AC113167.2	putative novel transcript
TC1800000234.oe.1	-2.39289	-1.25875	2.39289	down	lnc-GATA6-4	LNCipedia Identified Transcript - Alternate transcript name(s): FPKM1_group_13693_transcript_1//NONCODE class 'Linc', PubMed Identifer: PMID:23818866 FPKM1_group_13693_transcr
TC0500003062.oe.1	-2.39262	-1.25859	2.39262	down	lnc-TIGD6-3	NONCODE class 'Antisense', Ensembl Cross Reference: ENST00000461659 Name: CTB-46E9.1//LNCipedia Identified Transcript
TC0400000009.oe.1	-2.3909	-1.25755	2.3909	down	lnc-PDE6B-5	LNCipedia Identified Transcript//NONCODE class 'Exonic', Ensembl Cross Reference: ENST00000513679 Name: PIGG
TC1200000111.oe.1	-2.39074	-1.25746	2.39074	down	NONHSAG010307//SCARNA10//OTTHUMG00000169160//lnc-GAPDH-2	N/A//small Cajal body-specific RNA 10 [Source:HGNC Symbol;Acc:HGNC:32567]//LNCipedia Identified Transcript//small Cajal body-specific RNA 10 (SCARNA10), guide RNA.//LNCipedia Identified Transcript - Alternate transcript name(s): SCARNA10-001//NONCODE class 'Sense No Exonic', External ID: TCONS_00007173 Name: SCARNA10, Ensembl Cross Reference: ENST00000541782 Name: SCARNA10//NONCODE class 'Sense N…
TC1000000819.oe.1	-2.38833	-1.256	2.38833	down	lnc-EIF5AL1-3	LNCipedia Identified Transcript//NONCODE class 'Linc', Ensembl Cross Reference: ENST00000442381 Name: RPS12P18
TC06004138.hg.4	-2.38664	-1.25498	2.38664	down	TMEM244	transmembrane protein 244
TC12001620.hg.4	-2.38644	-1.25486	2.38644	down	STAT6	signal transducer and activator of transcription 6, interleukin-4 induced
TC10000721.hg.4	-2.38584	-1.2545	2.38584	down	SCD	stearoyl-CoA desaturase (delta-9-desaturase)
TC01002112.hg.4	-2.38534	-1.25419	2.38534	down	RP11-181G12.2	putative novel transcript
TC20000657.hg.4	-2.38436	-1.2536	2.38436	down	RRBP1	ribosome binding protein 1 homolog 180kDa (dog)//ribosome binding protein 1
TC07001155.hg.4	-2.38412	-1.25346	2.38412	down	AGMO	alkylglycerol monooxygenase
TC04000645.hg.4	-2.38351	-1.25309	2.38351	down	PLK4	polo-like kinase 4//polo-like kinase 4 (Drosophila)
TC0300001279.oe.1	-2.38246	-1.25245	2.38246	down	RP11-80H8.3//NONHSAG036279//lnc-CHST2-1//OTTHUMG00000159353//XLOC_002848	gene_id XLOC_002848; transcript_id TCONS_00005602; oId ENST00000492307; linc_name linc-CHST2-1; tss_id TSS4545; class_code u; gene_name linc-CHST2-1;//NONCODE class 'Linc', External ID: TCONS_00026154 Name: RP11-80H8.3, Ensembl Cross Reference: ENST00000492307 Name: RP11-80H8.3//N/A//LNCipedia Identified Transcript - Alternate transcript name(s): RP11-80H8.3-001
TC1900001430.oe.1	-2.38239	-1.25241	2.38239	down	lnc-ZNF8-2	LNCipedia Identified Transcript - Alternate transcript name(s): ENST00000501378
TC1200001727.oe.1	-2.38221	-1.2523	2.38221	down	lnc-EFCAB4B-8	LNCipedia Identified Transcript - Alternate transcript name(s): ucscGeneNc_uc001qmd_1
TC06000996.hg.4	-2.38183	-1.25207	2.38183	down	RPS12	ribosomal protein S12
TC0900001392.oe.1	-2.38094	-1.25153	2.38094	down	lnc-KIAA0020-4	LNCipedia Identified Transcript//NONCODE class 'Linc'
TC0400001102.oe.1	-2.38032	-1.25115	2.38032	down	RP11-142A22.3//lnc-SMAD1-1//NONHSAG039028	LNCipedia Identified Transcript//N/A//NONCODE class 'Linc', PubMed Identifer: PMID:22140575 mixed_Pred38265
TC10000923.hg.4	-2.37921	-1.25048	2.37921	down	RP11-4C20.4	putative novel transcript
TC06001349.hg.4	-2.37899	-1.25035	2.37899	down	HIST1H3B//HIST1H3H//HIST1H3I//HIST1H3A//HIST1H2AD//HIST1H3G//HIST1H3D//HIST1H3J//HIST1H3E//HIST1H3F//HIST1H3C	histone cluster 1, H3j//histone cluster 1, H2ad//histone cluster 1, H3a//histone cluster 1, H3d//histone cluster 1, H3e//histone cluster 1, H3i//histone cluster 1, H3b//histone cluster 1, H3g//histone cluster 1, H3c//histone cluster 1, H3f//histone cluster 1, H3h
TC06001997.hg.4	-2.37896	-1.25033	2.37896	down	SESN1	sestrin 1
TC02002913.hg.4	-2.37867	-1.25015	2.37867	down	HES6	hairy and enhancer of split 6 (Drosophila)//hes family bHLH transcription factor 6
TC1200002229.oe.1	-2.37838	-1.24998	2.37838	down	lnc-FAM186B-4	NONCODE class 'Antisense,Exonic', Ensembl Cross Reference: ENST00000550668 Name: FMNL3//LNCipedia Identified Transcript
TC08000771.hg.4	-2.377	-1.24914	2.377	down	CTD-2588J1.1	putative novel transcript
TC16001226.hg.4	-2.37548	-1.24822	2.37548	down	NOB1	NIN1/RPN12 binding protein 1 homolog (S. cerevisiae)
TC17001654.hg.4	-2.37494	-1.24789	2.37494	down	SNF8	SNF8, ESCRT-II complex subunit//SNF8, ESCRT-II complex subunit, homolog (S. cerevisiae)
TC06001343.hg.4	-2.37476	-1.24778	2.37476	down	HIST1H2AB//HIST1H2AE	histone cluster 1, H2ab//histone cluster 1, H2ae
TC01002984.hg.4	-2.37472	-1.24776	2.37472	down	OVGP1	oviductal glycoprotein 1, 120kDa
TC19001861.hg.4	-2.37426	-1.24748	2.37426	down	SYT5	synaptotagmin V
TC0300000812.oe.1	-2.37389	-1.24725	2.37389	down	lnc-OR5K2-1	LNCipedia Identified Transcript//NONCODE class 'Exonic'
TC05001950.hg.4	-2.37373	-1.24716	2.37373	down	SLC36A3	solute carrier family 36 (proton/amino acid symporter), member 3//solute carrier family 36, member 3
TC16000472.hg.4	-2.37302	-1.24673	2.37302	down	MT1B	metallothionein 1B
TC06001010.hg.4	-2.37267	-1.24651	2.37267	down	MYB	v-myb avian myeloblastosis viral oncogene homolog//v-myb myeloblastosis viral oncogene homolog (avian)
TC06000840.hg.4	-2.37223	-1.24625	2.37223	down	LIN28B	lin-28 homolog B (C. elegans)
TC02002539.hg.4	-2.37164	-1.24589	2.37164	down	GPR155	G protein-coupled receptor 155
TC0400000269.oe.1	-2.37068	-1.2453	2.37068	down	lnc-ZCCHC4-3	NONCODE class 'Exonic', Ensembl Cross Reference: ENST00000506973 Name: ANAPC4//LNCipedia Identified Transcript
TC03001397.hg.4	-2.37067	-1.24529	2.37067	down	IMPDH2	IMP (inosine 5-monophosphate) dehydrogenase 2//IMP (inosine monophosphate) dehydrogenase 2
TC01001640.hg.4	-2.37042	-1.24514	2.37042	down	PTPRC	protein tyrosine phosphatase, receptor type, C
TC11001253.hg.4	-2.37014	-1.24497	2.37014	down	CHID1	chitinase domain containing 1
TC13000770.hg.4	-2.36997	-1.24487	2.36997	down	MIR4500HG//RP11-342C20.2	MIR4500 host gene (non-protein coding)//putative novel transcript
TC1200002448.oe.1	-2.36954	-1.24461	2.36954	down	lnc-C12orf61-6	LNCipedia Identified Transcript//NONCODE class 'Sense No Exonic', Ensembl Cross Reference: ENST00000487417 Name: RPS3P6
TC18000024.hg.4	-2.36927	-1.24444	2.36927	down	DLGAP1-AS5	DLGAP1 antisense RNA 5
TC19002701.hg.4	-2.36901	-1.24428	2.36901	down	SARS2//FBXO17	F-box protein 17//seryl-tRNA synthetase 2, mitochondrial
TC17001453.hg.4	-2.36839	-1.24391	2.36839	down	PGAP3	post-GPI attachment to proteins 3
TC08000057.hg.4	-2.36715	-1.24315	2.36715	down	CTD-3023L14.1	novel transcript
TC18000229.hg.4	-2.36552	-1.24215	2.36552	down	SERPINB11	serpin peptidase inhibitor, clade B (ovalbumin), member 11 (gene/pseudogene)
TC1500001879.oe.1	-2.36541	-1.24209	2.36541	down	lnc-RP11-247C2.2.1-3	LNCipedia Identified Transcript//NONCODE class 'Exonic', Ensembl Cross Reference: ENST00000575272 Name: STRA6
TC09000014.hg.4	-2.36461	-1.2416	2.36461	down	RP11-91N2.3	putative novel transcript
TC0Y000104.hg.4	-2.36365	-1.24102	2.36365	down	LOC100509646//PRY//PRY2//PRYP4	PTPN13-like, Y-linked//PTPN13-like, Y-linked pseudogene 4//PTPN13-like protein, Y-linked-like//PTPN13-like, Y-linked 2
TC14000049.hg.4	-2.36271	-1.24044	2.36271	down	OR11H4	olfactory receptor, family 11, subfamily H, member 4
TC0X002301.hg.4	-2.36271	-1.24044	2.36271	down	CT45A2	cancer/testis antigen family 45, member A2
TC19001023.hg.4	-2.36209	-1.24007	2.36209	down	PLEKHJ1//MIR6789	pleckstrin homology domain containing, family J member 1//microRNA 6789
TC15001668.hg.4	-2.36157	-1.23975	2.36157	down	SNUPN	snurportin 1
TC04001672.hg.4	-2.36154	-1.23973	2.36154	down	RP11-171N4.2	novel protein
TC01000767.hg.4	-2.36132	-1.2396	2.36132	down	RP4-788P17.1	putative novel transcript
TC07001082.hg.4	-2.36108	-1.23945	2.36108	down	MICALL2	MICAL-like 2
TC1000000264.oe.1	-2.35938	-1.23841	2.35938	down	lnc-SPAG6-3	LNCipedia Identified Transcript - Alternate transcript name(s): l_269_chr10:22800768-22802021_testes
TC0900002022.oe.1	-2.35865	-1.23796	2.35865	down	lnc-FANCC-4	LNCipedia Identified Transcript//NONCODE class 'Exonic', Ensembl Cross Reference: ENST00000546744 Name: PTCH1
TC17000005.hg.4	-2.35732	-1.23715	2.35732	down	RNMTL1	RNA methyltransferase like 1
TC0400002257.oe.1	-2.35584	-1.23624	2.35584	down	lnc-INTS12-4	LNCipedia Identified Transcript//NONCODE class 'Exonic', Ensembl Cross Reference: ENST00000513605 Name: PPA2//NONCODE class 'Exonic'
TC21000330.hg.4	-2.35511	-1.23579	2.35511	down	AP000146.2	putative novel transcript
TC05001591.hg.4	-2.355	-1.23573	2.355	down	RP11-133F8.2	novel transcript
TC0200001787.oe.1	-2.35399	-1.23511	2.35399	down	lnc-AC013461.1.1-2	NONCODE class 'Exonic', Ensembl Cross Reference: ENST00000468359 Name: CDCA7//LNCipedia Identified Transcript
TC01002003.hg.4	-2.35362	-1.23488	2.35362	down	SCCPDH	saccharopine dehydrogenase (putative)
TC02002386.hg.4	-2.35334	-1.23471	2.35334	down	AC078851.1	putative novel transcript
TC0100004484.oe.1	-2.35333	-1.2347	2.35333	down	lnc-HRNR-1	LNCipedia Identified Transcript//NONCODE class 'Exonic'
TC17000902.hg.4	-2.35212	-1.23396	2.35212	down	PGS1	phosphatidylglycerophosphate synthase 1
TC0100002440.oe.1	-2.35189	-1.23382	2.35189	down	lnc-DYRK3-2	LNCipedia Identified Transcript//NONCODE class 'Exonic', Ensembl Cross Reference: ENST00000493447 Name: MAPKAPK2
TC0600000963.oe.1	-2.35118	-1.23338	2.35118	down	lnc-OGFRL1-4	LNCipedia Identified Transcript//NONCODE class 'Linc'
TC1000000268.oe.1	-2.35103	-1.23329	2.35103	down	lnc-PTF1A-2	NONCODE class 'Exonic', Ensembl Cross Reference: ENST00000468633 Name: MSRB2//LNCipedia Identified Transcript
TC0300001743.oe.1	-2.34984	-1.23256	2.34984	down	lnc-PYDC2-5	LNCipedia Identified Transcript//NONCODE class 'Exonic'
TC0600002819.oe.1	-2.34959	-1.23241	2.34959	down	lnc-FBXL4-2	LNCipedia Identified Transcript//NONCODE class 'Linc', Ensembl Cross Reference: ENST00000340697 Name: RP11-67P15.1
TC12000080.hg.4	-2.34943	-1.23231	2.34943	down	CD27	CD27 molecule
TC0X000509.hg.4	-2.34809	-1.23149	2.34809	down	ZCCHC18	zinc finger, CCHC domain containing 18
TC04002925.hg.4	-2.34797	-1.23141	2.34797	down	RP11-499E18.1	novel transcript
TC0100004906.oe.1	-2.34749	-1.23112	2.34749	down	lnc-APOBEC4-6	LNCipedia Identified Transcript//NONCODE class 'Exonic', Ensembl Cross Reference: ENST00000486375 Name: COLGALT2
TC1800000765.oe.1	-2.34568	-1.23001	2.34568	down	lnc-LINC00470-5	LNCipedia Identified Transcript//NONCODE class 'Linc', Ensembl Cross Reference: ENST00000582646 Name: CTD-2533G20.1
TC20001033.hg.4	-2.34523	-1.22973	2.34523	down	PTK6	PTK6 protein tyrosine kinase 6//protein tyrosine kinase 6
TC1700002576.oe.1	-2.34341	-1.22861	2.34341	down	lnc-PHB-3	LNCipedia Identified Transcript//NONCODE class 'Sense No Exonic'
TC12000640.hg.4	-2.34262	-1.22812	2.34262	down	GLIPR1L1	GLI pathogenesis-related 1 like 1
TC07000953.hg.4	-2.3426	-1.22811	2.3426	down	LOC101060696//CTAGE4	cutaneous T-cell lymphoma-associated antigen 4-like//CTAGE family, member 4
TC19001166.hg.4	-2.34211	-1.22781	2.34211	down	KEAP1	kelch-like ECH-associated protein 1
TC01006383.hg.4	-2.34115	-1.22722	2.34115	down	MUC1	mucin 1, cell surface associated
TC11001150.hg.4	-2.34057	-1.22686	2.34057	down	CCDC15	coiled-coil domain containing 15
TC04001763.hg.4	-2.34013	-1.22659	2.34013	down	RP11-87F15.2	putative novel transcript
TC01001224.hg.4	-2.33942	-1.22615	2.33942	down	RP11-107M16.2	novel transcript
TC1700001564.oe.1	-2.33898	-1.22588	2.33898	down	lnc-FOXK2-3	LNCipedia Identified Transcript//NONCODE class 'Antisense,Exonic', Ensembl Cross Reference: ENST00000574694 Name: FOXK2
TC1700000557.oe.1	-2.33886	-1.22581	2.33886	down	RP13-753N3.3	N/A
TC19001921.hg.4	-2.33833	-1.22548	2.33833	down	ZBTB45	zinc finger and BTB domain containing 45
TC19001004.hg.4	-2.33797	-1.22525	2.33797	down	C19orf25	chromosome 19 open reading frame 25
TC17000480.hg.4	-2.33713	-1.22474	2.33713	down	MIR4728//ERBB2	v-erb-b2 avian erythroblastic leukemia viral oncogene homolog 2//v-erb-b2 erythroblastic leukemia viral oncogene homolog 2, neuro/glioblastoma derived oncogene homolog (avian)//microRNA 4728
TC01000262.hg.4	-2.3368	-1.22454	2.3368	down	PINK1	PTEN induced putative kinase 1
TC19000097.hg.4	-2.33667	-1.22445	2.33667	down	UHRF1	ubiquitin-like with PHD and ring finger domains 1
TC04001484.hg.4	-2.33656	-1.22438	2.33656	down	RP11-650J17.2	putative novel transcript
TC19000997.hg.4	-2.33494	-1.22338	2.33494	down	SBNO2	strawberry notch homolog 2 (Drosophila)
TC1700001037.oe.1	-2.33407	-1.22285	2.33407	down	lnc-ABCC3-5	LNCipedia Identified Transcript//NONCODE class 'Exonic', Ensembl Cross Reference: ENST00000503798 Name: LUC7L3
TC12001888.hg.4	-2.33387	-1.22272	2.33387	down	PMCH	pro-melanin-concentrating hormone
TC21000060.hg.4	-2.33323	-1.22233	2.33323	down	NCAM2	neural cell adhesion molecule 2
TSUnmapped00000286.oe.1	-2.33306	-1.22222	2.33306	down	SNHG6	LNCipedia Identified Transcript
TC0600003020.oe.1	-2.33301	-1.22219	2.33301	down	lnc-THEMIS-6	NONCODE class 'Exonic', Ensembl Cross Reference: ENST00000434424 Name: PTPRK//LNCipedia Identified Transcript
TC1100000749.oe.1	-2.33247	-1.22186	2.33247	down	lnc-TMEM179B-4	NONCODE class 'Exonic', Ensembl Cross Reference: ENST00000542793 Name: SLC3A2//LNCipedia Identified Transcript
TC03001774.hg.4	-2.32897	-1.21969	2.32897	down	RP11-93K22.6	novel transcript
TC03000639.hg.4	-2.32867	-1.21951	2.32867	down	MYLK-AS1	novel transcript, antisense to MYLK//MYLK antisense RNA 1
TC0500000323.oe.1	-2.32866	-1.2195	2.32866	down	lnc-TARS-6	NONCODE class 'Linc', Ensembl Cross Reference: ENST00000467270 Name: RP11-36C20.1//LNCipedia Identified Transcript
TC04001240.hg.4	-2.32806	-1.21913	2.32806	down	RP11-257A22.1	novel transcript
TC0X00000068.oe.1	-2.32741	-1.21873	2.32741	down	NONHSAG054030//RP11-791M20.1//lnc-TMSB4X-2//OTTHUMG00000175492	LNCipedia Identified Transcript - Alternate transcript name(s): RP11-791M20.1-001//NONCODE class 'Linc', External ID: TCONS_00039640 Name: RP11-791M20.1, Ensembl Cross Reference: ENST00000568788 Name: RP11-791M20.1//N/A
TC02000293.hg.4	-2.32737	-1.2187	2.32737	down	EPCAM	epithelial cell adhesion molecule
TC01003351.hg.4	-2.32549	-1.21753	2.32549	down	ISG20L2	interferon stimulated exonuclease gene 20kDa-like 2
TC19001178.hg.4	-2.32547	-1.21752	2.32547	down	KANK2	KN motif and ankyrin repeat domains 2
TC13000789.hg.4	-2.32521	-1.21736	2.32521	down	GPC6-AS1	GPC6 antisense RNA 1//novel transcript
TC0X002331.hg.4	-2.32496	-1.2172	2.32496	down	WDR45	WD repeat domain 45
TC1900001527.oe.1	-2.32421	-1.21674	2.32421	down	lnc-BTBD2-1	NONCODE class 'Exonic', Ensembl Cross Reference: ENST00000592895 Name: BTBD2//LNCipedia Identified Transcript//NONCODE class 'Exonic', Ensembl Cross Reference: ENST00000592082 Name: BTBD2
TC0700000513.oe.1	-2.32394	-1.21657	2.32394	down	lnc-ABCA13-2	NONCODE class 'Linc', External ID: TCONS_00035604//gene_id XLOC_006092; transcript_id TCONS_00014132; oId TCONS_00039698; linc_name linc-VWC2-3; tss_id TSS9813; class_code u; gene_name linc-VWC2-3;//LNCipedia Identified Transcript
TC16002043.hg.4	-2.32377	-1.21647	2.32377	down	NPIPA1//NPIPA3//NPIPA8//NPIPA2//PKD1P1//NPIPA7	nuclear pore complex interacting protein family, member A2//nuclear pore complex interacting protein family, member A8//nuclear pore complex interacting protein family, member A3//nuclear pore complex interacting protein family, member A7//polycystic kidney disease 1 (autosomal dominant) pseudogene 1//nuclear pore complex interacting protein family, member A1//nuclear pore complex interacting pro…
TC0200002188.oe.1	-2.32367	-1.2164	2.32367	down	lnc-XRCC5-1//OTTHUMG00000176293//XLOC_001854//PKI55//NONHSAG030469	LNCipedia Identified Transcript - Alternate transcript name(s): RP11-566E18.3-001//gene_id XLOC_001854; transcript_id TCONS_00004015; oId TCONS_00007438; linc_name linc-SMARCAL1-2; tss_id TSS2904; class_code u; gene_name linc-SMARCAL1-2;//NONCODE class 'Linc'//NONCODE class 'Linc', External ID: TCONS_00020450 Name: RP11-566E18.3, Ensembl Cross Reference: ENST00000597904 Name: RP11-566E18.3, Ensem…
TC01001591.hg.4	-2.32363	-1.21638	2.32363	down	C1orf21	chromosome 1 open reading frame 21
TC10001665.hg.4	-2.32363	-1.21638	2.32363	down	RP11-324O2.3	novel transcript, antisense to ACSL5
TC1000001114.oe.1	-2.32287	-1.21591	2.32287	down	lnc-TAF5-1	NONCODE class 'Antisense,Exonic'//LNCipedia Identified Transcript
TC0700001024.oe.1	-2.32179	-1.21524	2.32179	down	lnc-SRRT-2	LNCipedia Identified Transcript//NONCODE class 'Exonic', Ensembl Cross Reference: ENST00000477529 Name: SRRT
TC0X00001678.oe.1	-2.32166	-1.21516	2.32166	down	lnc-IL13RA2-4	LNCipedia Identified Transcript//NONCODE class 'Antisense', Ensembl Cross Reference: ENST00000603215 Name: RP11-810O3.2
TC14000943.hg.4	-2.32164	-1.21514	2.32164	down	AJUBA	ajuba LIM protein
TC08001228.hg.4	-2.32094	-1.21471	2.32094	down	SNORD54//RPS20	small nucleolar RNA, C/D box 54//ribosomal protein S20
TC06001342.hg.4	-2.32073	-1.21458	2.32073	down	HIST1H3B//HIST1H3H//HIST1H3I//HIST1H3A//HIST1H3G//HIST1H3D//HIST1H3J//HIST1H3E//HIST1H3F//HIST1H3C	histone cluster 1, H3j//histone cluster 1, H3a//histone cluster 1, H3d//histone cluster 1, H3b//histone cluster 1, H3e//histone cluster 1, H3i//histone cluster 1, H3g//histone cluster 1, H3c//histone cluster 1, H3f//histone cluster 1, H3h
TC11001731.hg.4	-2.32009	-1.21418	2.32009	down	PACSIN3	protein kinase C and casein kinase substrate in neurons 3
TC0100003311.oe.1	-2.31906	-1.21354	2.31906	down	lnc-SYF2-7	NONCODE Identified Transcript//LNCipedia Identified Transcript//NONCODE class 'Exonic'
TC1400001531.oe.1	-2.31791	-1.21282	2.31791	down	lnc-RTN1-2	LNCipedia Identified Transcript - Alternate transcript name(s): RP11-701B16.3-002//NONCODE class 'Exonic', External ID: TCONS_00010855 Name: CCDC175, Ensembl Cross Reference: ENST00000556996 Name: CCDC175//LNCipedia Identified Transcript - Alternate transcript name(s): RP11-701B16.3-001//NONCODE class 'Exonic', External ID: TCONS_00010854 Name: CCDC175, Ensembl Cross Reference: ENST00000556936 Na…
TC17000481.hg.4	-2.31783	-1.21277	2.31783	down	GRB7	growth factor receptor-bound protein 7
TC1300000133.oe.1	-2.31716	-1.21236	2.31716	down	lnc-WASF3-2	LNCipedia Identified Transcript//NONCODE class 'Linc'
TC0X002348.hg.4	-2.31507	-1.21105	2.31507	down	GAGE2D//GAGE2C//GAGE2E//GAGE2A//GAGE8	G antigen 8//G antigen 2A//G antigen 2D//G antigen 2E//G antigen 2C
TC06000427.hg.4	-2.31469	-1.21082	2.31469	down	ITPR3	inositol 1,4,5-trisphosphate receptor, type 3//inositol 1,4,5-triphosphate receptor, type 3
TC05000883.hg.4	-2.31455	-1.21073	2.31455	down	CTB-11I22.1	novel transcript
TC0Y000196.hg.4	-2.31399	-1.21038	2.31399	down	DAZ4//DAZ2//DAZ1	deleted in azoospermia 4//deleted in azoospermia 1//deleted in azoospermia 2
TC17000849.hg.4	-2.31363	-1.21016	2.31363	down	MRPS7	mitochondrial ribosomal protein S7
TC01002673.hg.4	-2.31331	-1.20996	2.31331	down	SLC25A3P1	solute carrier family 25 (mitochondrial carrier; phosphate carrier), member 3 pseudogene 1
TC01001535.hg.4	-2.31162	-1.2089	2.31162	down	RP4-652L8.1	---
TC07001060.hg.4	-2.31121	-1.20865	2.31121	down	AC005481.5	novel protein
TC20000289.hg.4	-2.31046	-1.20818	2.31046	down	ACTR5	ARP5 actin-related protein 5 homolog (yeast)
TC0100000222.oe.1	-2.30991	-1.20783	2.30991	down	lnc-C1orf187-2	LNCipedia Identified Transcript - Alternate transcript name(s): ucscGeneNc_uc001asy_1
TC0100005421.oe.1	-2.30898	-1.20725	2.30898	down	lnc-IRF2BP2-8	LNCipedia Identified Transcript//NONCODE class 'Exonic', Ensembl Cross Reference: ENST00000463793 Name: TARBP1
TC0400001910.oe.1	-2.30867	-1.20706	2.30867	down	lnc-NMU-1	LNCipedia Identified Transcript//NONCODE class 'Exonic', Ensembl Cross Reference: ENST00000515325 Name: NMU//NONCODE class 'Exonic', Ensembl Cross Reference: ENST00000509371 Name: NMU
TC17001380.hg.4	-2.30787	-1.20656	2.30787	down	RDM1	RAD52 motif containing 1//RAD52 motif 1
TC02000929.hg.4	-2.30763	-1.20641	2.30763	down	LYPD6	LY6/PLAUR domain containing 6
TC08001009.hg.4	-2.30738	-1.20626	2.30738	down	RP11-13N12.1	novel transcript
TC10000643.hg.4	-2.30716	-1.20612	2.30716	down	RP11-80H5.2	novel transcript
TC03001107.hg.4	-2.30646	-1.20568	2.30646	down	AC128709.2	novel transcript
TC1500002036.oe.1	-2.30579	-1.20526	2.30579	down	lnc-BTBD1-2	LNCipedia Identified Transcript//NONCODE class 'Antisense'
TC0100001584.oe.1	-2.30418	-1.20425	2.30418	down	lnc-FAM72B-12	NONCODE class 'Linc', Ensembl Cross Reference: ENST00000602412 Name: RP11-343N15.5//LNCipedia Identified Transcript - Alternate transcript name(s): ENST00000602412
TC02000143.hg.4	-2.30411	-1.20421	2.30411	down	AC104699.1	novel transcript
TC06000172.hg.4	-2.30283	-1.20341	2.30283	down	HIST1H4A//HIST1H4C//HIST1H4K//HIST1H4J//HIST1H4H//HIST1H4I//HIST1H4B//HIST2H4A//HIST2H4B//HIST1H4L//HIST4H4//HIST1H4E//HIST1H4D//HIST1H4F	histone cluster 1, H4h//histone cluster 1, H4l//histone cluster 1, H4e//histone cluster 1, H4c//histone cluster 4, H4//histone cluster 1, H4a//histone cluster 1, H4d//histone cluster 1, H4b//histone cluster 1, H4i//histone cluster 2, H4a//histone cluster 1, H4k//histone cluster 2, H4b//histone cluster 1, H4f//histone cluster 1, H4j
TC0300002156.oe.1	-2.3021	-1.20295	2.3021	down	lnc-PLCD1-3	LNCipedia Identified Transcript - Alternate transcript name(s): ucscGeneNc_uc003che_2
TC02004919.hg.4	-2.29994	-1.2016	2.29994	down	HOXD10	homeobox D10
TC15002778.hg.4	-2.2994	-1.20126	2.2994	down	CELF6	CUGBP, Elav-like family member 6
TC11000709.hg.4	-2.29855	-1.20073	2.29855	down	GAL	galanin/GMAP prepropeptide
TC03001618.hg.4	-2.2973	-1.19994	2.2973	down	RPL24	ribosomal protein L24
TC03000837.hg.4	-2.29725	-1.19991	2.29725	down	RAP2B	RAP2B, member of RAS oncogene family
TC0100002414.oe.1	-2.29611	-1.19919	2.29611	down	lnc-TMCC2-2	NONCODE class 'Antisense', Ensembl Cross Reference: ENST00000432323 Name: SNRPGP10//LNCipedia Identified Transcript
TC0700001724.oe.1	-2.29571	-1.19894	2.29571	down	lnc-RSPH10B-3	LNCipedia Identified Transcript - Alternate transcript name(s): ucscGeneNc_uc003spb_2
TC10000568.hg.4	-2.29527	-1.19867	2.29527	down	EIF5AL1	eukaryotic translation initiation factor 5A-like 1
TC11000153.hg.4	-2.29483	-1.19839	2.29483	down	OR5E1P	olfactory receptor, family 5, subfamily E, member 1 pseudogene
TC19001919.hg.4	-2.29453	-1.1982	2.29453	down	SLC27A5	solute carrier family 27 (fatty acid transporter), member 5
TSUnmapped00000243.oe.1	-2.29411	-1.19794	2.29411	down	DLX6-AS1	LNCipedia Identified Transcript
TC03001804.hg.4	-2.29389	-1.1978	2.29389	down	AMOTL2	angiomotin like 2
TC13000113.hg.4	-2.29386	-1.19778	2.29386	down	KL	klotho
TC0300002630.oe.1	-2.2938	-1.19774	2.2938	down	lnc-RPL24-3	NONCODE class 'Exonic', PubMed Identifer: PMID:22140575 mixed_Pred36215//LNCipedia Identified Transcript//NONCODE class 'Exonic', PubMed Identifer: PMID:22140575 mixed_Pred36214//NONCODE class 'Exonic', Ensembl Cross Reference: ENST00000464595 Name: RPL24//NONCODE class 'Exonic', Ensembl Cross Reference: ENST00000488288 Name: RPL24
TC02001035.hg.4	-2.29355	-1.19758	2.29355	down	CDCA7	cell division cycle associated 7
TC01000024.hg.4	-2.29301	-1.19724	2.29301	down	AGRN//RP11-54O7.14	novel transcript//agrin
TC04000062.hg.4	-2.29244	-1.19688	2.29244	down	MSX1	msh homeobox 1
TC10001614.hg.4	-2.29201	-1.19662	2.29201	down	KCNIP2	Kv channel interacting protein 2
TC0700000925.oe.1	-2.29169	-1.19641	2.29169	down	lnc-PPP1R9A-1	LNCipedia Identified Transcript//NONCODE class 'Exonic'
TC1400000382.oe.1	-2.29161	-1.19636	2.29161	down	lnc-FRMD6-3	NONCODE class 'Linc', Ensembl Cross Reference: ENST00000553886 Name: SETP2//LNCipedia Identified Transcript
TC01001379.hg.4	-2.291	-1.19598	2.291	down	USP21	ubiquitin specific peptidase 21
TC06001580.hg.4	-2.29091	-1.19592	2.29091	down	RXRB	retinoid X receptor, beta
TC12003297.hg.4	-2.29064	-1.19575	2.29064	down	HOXC5	homeobox C5
TC11003437.hg.4	-2.29028	-1.19552	2.29028	down	FADS3	fatty acid desaturase 3
TC0400001019.oe.1	-2.28956	-1.19507	2.28956	down	lnc-PCDH10-12	LNCipedia Identified Transcript - Alternate transcript name(s): l_2731_chr4:132914718-132932069_testes
TC0100003048.oe.1	-2.28954	-1.19506	2.28954	down	lnc-KLHL21-1	LNCipedia Identified Transcript//NONCODE class 'Exonic', Ensembl Cross Reference: ENST00000469318 Name: DNAJC11
TC01003086.hg.4	-2.28921	-1.19485	2.28921	down	RP11-289H16.1	novel transcript
TC10002930.hg.4	-2.28919	-1.19484	2.28919	down	ERLIN1	ER lipid raft associated 1
TC11001396.hg.4	-2.2882	-1.19421	2.2882	down	SCUBE2	signal peptide, CUB domain, EGF-like 2
TC1200002127.oe.1	-2.28774	-1.19392	2.28774	down	lnc-PUS7L-1	LNCipedia Identified Transcript - Alternate transcript name(s): RP11-350F4.2-001//N/A//NONCODE class 'Linc', External ID: TCONS_00007706 Name: RP11-350F4.2, Ensembl Cross Reference: ENST00000553202 Name: RP11-350F4.2
TC01001612.hg.4	-2.28771	-1.1939	2.28771	down	LINC01035//RP11-373J16.1	long intergenic non-protein coding RNA 1035//putative novel transcript
TC19001882.hg.4	-2.2874	-1.19371	2.2874	down	NLRP13	NLR family, pyrin domain containing 13
TC09002908.hg.4	-2.28695	-1.19342	2.28695	down	PHYHD1	phytanoyl-CoA dioxygenase domain containing 1
TC02002908.hg.4	-2.28682	-1.19334	2.28682	down	RAB17	RAB17, member RAS oncogene family
TC10000033.hg.4	-2.28626	-1.19299	2.28626	down	RP11-464C19.3	novel transcript
TC01001426.hg.4	-2.2859	-1.19276	2.2859	down	HSD17B7	hydroxysteroid (17-beta) dehydrogenase 7
TC04000177.hg.4	-2.28564	-1.1926	2.28564	down	RP11-302F12.3	novel transcript
TC19_gl000209_random000005.hg.4	-2.28541	-1.19245	2.28541	down	KIR2DS3//KIR2DS5	killer cell immunoglobulin-like receptor, two domains, short cytoplasmic tail, 5//killer cell immunoglobulin-like receptor, two domains, short cytoplasmic tail, 3
TC0Y000179.hg.4	-2.28485	-1.1921	2.28485	down	HSFY1//HSFY2//AC007379.5	heat shock transcription factor, Y linked 2//heat shock transcription factor, Y-linked 1
TC06000051.hg.4	-2.28405	-1.19159	2.28405	down	LY86	lymphocyte antigen 86
TC11000870.hg.4	-2.28202	-1.19031	2.28202	down	EED	embryonic ectoderm development
TC09001525.hg.4	-2.28145	-1.18995	2.28145	down	PAPPA-AS1	PAPPA antisense RNA 1
TC17001152.hg.4	-2.28145	-1.18995	2.28145	down	AC005304.1	novel transcript
TC22000634.hg.4	-2.28116	-1.18976	2.28116	down	AP1B1	adaptor-related protein complex 1, beta 1 subunit
TC14000041.hg.4	-2.28096	-1.18964	2.28096	down	OR4Q2	olfactory receptor, family 4, subfamily Q, member 2 (gene/pseudogene)
TC04001305.hg.4	-2.28095	-1.18963	2.28095	down	CXCL10	chemokine (C-X-C motif) ligand 10
TC09001774.hg.4	-2.28011	-1.1891	2.28011	down	DPH7	diphthamide biosynthesis 7//WD repeat domain 85
TC0500000959.oe.1	-2.27959	-1.18877	2.27959	down	lnc-FER-7	NONCODE class 'Linc', Ensembl Cross Reference: ENST00000466800 Name: RP11-120B7.1//LNCipedia Identified Transcript
TC12001817.hg.4	-2.27774	-1.1876	2.27774	down	SOCS2-AS1	SOCS2 antisense RNA 1
TC12003236.hg.4	-2.27771	-1.18758	2.27771	down	CLEC2D	C-type lectin domain family 2, member D
TC08000435.hg.4	-2.27754	-1.18748	2.27754	down	DNAJC5B	DnaJ (Hsp40) homolog, subfamily C, member 5 beta
TC13000194.hg.4	-2.2775	-1.18745	2.2775	down	RNU6-60P	RNA, U6 small nuclear 60, pseudogene
TC03003357.hg.4	-2.27749	-1.18744	2.27749	down	ABHD14A	abhydrolase domain containing 14A
TC04001683.hg.4	-2.27739	-1.18738	2.27739	down	RP11-597D13.8	novel transcript
TC0900000766.oe.1	-2.27624	-1.18665	2.27624	down	lnc-HIATL1-20	NONCODE class 'Sense No Exonic', PubMed Identifer: PMID:22140575 brain_Pred40335 , PubMed Identifer: PMID:22140575 mixed_Pred48357//LNCipedia Identified Transcript
TC1700001688.oe.1	-2.27541	-1.18613	2.27541	down	lnc-C17orf85-2	LNCipedia Identified Transcript - Alternate transcript name(s): expReg_chr17_889_-
TC0400001303.oe.1	-2.27504	-1.18589	2.27504	down	lnc-GALNTL6-1	NONCODE class 'Linc', External ID: TCONS_00029467//LNCipedia Identified Transcript//gene_id XLOC_003778; transcript_id TCONS_00008322; oId TCONS_00010453; linc_name linc-GALNTL6-1; tss_id TSS6087; class_code u; gene_name linc-GALNTL6-1;
TC1900001447.oe.1	-2.27504	-1.18589	2.27504	down	lnc-ZNF446-3	NONCODE class 'Exonic', Ensembl Cross Reference: ENST00000600840 Name: TRIM28//LNCipedia Identified Transcript//NONCODE class 'Exonic', Ensembl Cross Reference: ENST00000595974 Name: TRIM28
TC0100002463.oe.1	-2.27504	-1.18589	2.27504	down	lnc-CR1-2	LNCipedia Identified Transcript//NONCODE class 'Exonic'
TC01003727.hg.4	-2.27427	-1.18541	2.27427	down	KISS1	KiSS-1 metastasis-suppressor
TC0900001473.oe.1	-2.27338	-1.18484	2.27338	down	lnc-ZDHHC21-1	LNCipedia Identified Transcript//NONCODE class 'Exonic', PubMed Identifer: PMID:22140575 mixed_Pred47676 , PubMed Identifer: PMID:22140575 brain_Pred39745
TC0300001385.oe.1	-2.27127	-1.1835	2.27127	down	lnc-C3orf79-11	LNCipedia Identified Transcript - Alternate transcript name(s): expReg_chr3_10419_+
TC09001544.hg.4	-2.27114	-1.18341	2.27114	down	RP11-477J21.6	putative novel transcript
TC1200002790.oe.1	-2.27111	-1.18339	2.27111	down	lnc-NUP37-1	LNCipedia Identified Transcript//NONCODE class 'Exonic', Ensembl Cross Reference: ENST00000546385 Name: NUP37
TC0X000201.hg.4	-2.27069	-1.18313	2.27069	down	CASK-AS1	CASK antisense RNA 1//putative novel transcript
TC06002216.hg.4	-2.27007	-1.18274	2.27007	down	RP11-350J20.5	novel transcript
TC17000092.hg.4	-2.26973	-1.18252	2.26973	down	TNK1	tyrosine kinase, non-receptor, 1
TC19001813.hg.4	-2.26949	-1.18237	2.26949	down	ZNF347	zinc finger protein 347
TC06004143.hg.4	-2.26911	-1.18213	2.26911	down	HCG17	HLA complex group 17 (non-protein coding)
TC03000507.hg.4	-2.2691	-1.18212	2.2691	down	NIT2	nitrilase family, member 2
TC2000000785.oe.1	-2.2691	-1.18212	2.2691	down	lnc-FASTKD5-1	LNCipedia Identified Transcript - Alternate transcript name(s): expReg_chr20_399_-
TC15002755.hg.4	-2.2676	-1.18117	2.2676	down	CHRNA7//CHRFAM7A	CHRNA7 (cholinergic receptor, nicotinic, alpha 7, exons 5-10) and FAM7A (family with sequence similarity 7A, exons A-E) fusion//cholinergic receptor, nicotinic, alpha 7 (neuronal)//cholinergic receptor, nicotinic, alpha 7
TC06000502.hg.4	-2.26752	-1.18112	2.26752	down	RP11-513I15.6	novel transcript
TC06001147.hg.4	-2.26665	-1.18056	2.26665	down	ACAT2	acetyl-Coenzyme A acetyltransferase 2//acetyl-CoA acetyltransferase 2
TC07000487.hg.4	-2.26661	-1.18053	2.26661	down	ZP3	zona pellucida glycoprotein 3 (sperm receptor)
TC12001628.hg.4	-2.26624	-1.1803	2.26624	down	AC025165.8	novel transcript, antisense to ARHGEF25
TC20000780.hg.4	-2.26439	-1.17912	2.26439	down	AHCY//RP4-785G19.5	adenosylhomocysteinase
TC1800001126.oe.1	-2.26425	-1.17903	2.26425	down	lnc-PIAS2-1	LNCipedia Identified Transcript//NONCODE class 'Linc', External ID: TCONS_00018176 Name: RP11-687F6.1, Ensembl Cross Reference: ENST00000586478 Name: RP11-687F6.1//N/A
TC0800002048.oe.1	-2.26362	-1.17863	2.26362	down	NONHSAG050656//lnc-RP11-219B4.5.1-3	NONCODE class 'Antisense,Exonic', Ensembl Cross Reference: ENST00000520236 Name: C8orf59//LNCipedia Identified Transcript
TC10001298.hg.4	-2.26358	-1.17861	2.26358	down	PRKG1-AS1	PRKG1 antisense RNA 1//novel transcript, antisense to PRKG1
TC02000164.hg.4	-2.263	-1.17824	2.263	down	KHK	ketohexokinase (fructokinase)
TC0900000365.oe.1	-2.26277	-1.17809	2.26277	down	lnc-RG9MTD3-4	LNCipedia Identified Transcript//NONCODE class 'Exonic'
TC01002215.hg.4	-2.26247	-1.1779	2.26247	down	LOC101060301//LOC649330//HNRNPCL2//HNRNPCL1	heterogeneous nuclear ribonucleoprotein C-like 1//heterogeneous nuclear ribonucleoprotein C-like 1-like//heterogeneous nuclear ribonucleoprotein C-like//heterogeneous nuclear ribonucleoprotein C-like 2
TC04001384.hg.4	-2.26225	-1.17776	2.26225	down	TMSB4XP8	thymosin beta 4, X-linked (TMSB4X) pseudogene
TC0Y000027.hg.4	-2.26196	-1.17757	2.26196	down	TTTY21//TTTY21B	testis-specific transcript, Y-linked 21 (non-protein coding)//testis-specific transcript, Y-linked 21B (non-protein coding)//testis-specific transcript, Y-linked 21B
TC0100003701.oe.1	-2.2619	-1.17753	2.2619	down	RP11-567C20.3//lnc-AGBL4-2//OTTHUMG00000007882//NONHSAG001425//XLOC_000829	LNCipedia Identified Transcript - Alternate transcript name(s): RP11-567C20.3-001//gene_id XLOC_000829; transcript_id TCONS_00000520; oId ENST00000440897; linc_name linc-AGBL4-4; tss_id TSS1280; class_code u; gene_name linc-AGBL4-4;//N/A//NONCODE class 'Linc', External ID: TCONS_00000796 Name: RP11-567C20.3, Ensembl Cross Reference: ENST00000440897 Name: RP11-567C20.3
TC05000643.hg.4	-2.26163	-1.17737	2.26163	down	CCNI2	cyclin I family, member 2
TC1800000227.oe.1	-2.26121	-1.1771	2.26121	down	lnc-SNRPD1-7	NONCODE class 'Sense No Exonic', Ensembl Cross Reference: ENST00000363107 Name: SNORA73//LNCipedia Identified Transcript
TC0100004224.oe.1	-2.26101	-1.17697	2.26101	down	lnc-LRIF1-1//RP11-96K19.4//NONHSAG002392//OTTHUMG00000175996	LNCipedia Identified Transcript - Alternate transcript name(s): RP11-96K19.4-001//NONCODE class 'Linc', External ID: TCONS_00003221 Name: RP11-96K19.4, Ensembl Cross Reference: ENST00000562952 Name: RP11-96K19.4//N/A
TC03003410.hg.4	-2.26023	-1.17647	2.26023	down	IFRD2	interferon-related developmental regulator 2
TC17000475.hg.4	-2.26	-1.17632	2.26	down	CDK12	cyclin-dependent kinase 12
TC1700001950.oe.1	-2.2599	-1.17626	2.2599	down	lnc-FLCN-3	NONCODE class 'Exonic', Ensembl Cross Reference: ENST00000463097 Name: COPS3//LNCipedia Identified Transcript//NONCODE class 'Exonic', Ensembl Cross Reference: ENST00000471414 Name: COPS3
TC0100002179.oe.1	-2.25803	-1.17507	2.25803	down	lnc-LAMC1-1	LNCipedia Identified Transcript//NONCODE class 'Exonic', Ensembl Cross Reference: ENST00000476255 Name: LAMC2
TC12000233.hg.4	-2.25796	-1.17502	2.25796	down	GOLT1B	golgi transport 1B
TC01003368.hg.4	-2.25648	-1.17407	2.25648	down	CD5L	CD5 molecule-like
TC0600002561.oe.1	-2.2563	-1.17396	2.2563	down	RP1-28O17.1//XLOC_005741//lnc-DEFB112-1//NONHSAG043916//OTTHUMG00000014831	NONCODE class 'Linc', External ID: TCONS_00032666 Name: RP1-28O17.1, Ensembl Cross Reference: ENST00000431394 Name: RP1-28O17.1//N/A//NONCODE class 'Linc', External ID: TCONS_00032667 Name: RP1-28O17.1, Ensembl Cross Reference: ENST00000454135 Name: RP1-28O17.1//gene_id XLOC_005741; transcript_id TCONS_00011501; oId ENST00000454135; linc_name linc-DEFB112-1; tss_id TSS9196; class_code u; gene_nam…
TC12001989.hg.4	-2.25608	-1.17382	2.25608	down	SDS	serine dehydratase
TC11001543.hg.4	-2.2557	-1.17357	2.2557	down	LMO2	LIM domain only 2 (rhombotin-like 1)
TSUnmapped00001570.oe.1	-2.25508	-1.17318	2.25508	down	lnc-STOML1-1	LNCipedia Identified Transcript
TC14000197.hg.4	-2.25493	-1.17308	2.25493	down	AP4S1	adaptor-related protein complex 4, sigma 1 subunit
TC18000014.hg.4	-2.25462	-1.17288	2.25462	down	EMILIN2	elastin microfibril interfacer 2
TC04000970.hg.4	-2.25417	-1.1726	2.25417	down	LETM1	leucine zipper-EF-hand containing transmembrane protein 1
TC0X00001713.oe.1	-2.25409	-1.17254	2.25409	down	lnc-RPL39-1	LNCipedia Identified Transcript//NONCODE class 'Exonic', Ensembl Cross Reference: ENST00000468844 Name: RPL39//NONCODE class 'Exonic', Ensembl Cross Reference: ENST00000477403 Name: RPL39
TC01000654.hg.4	-2.25346	-1.17214	2.25346	down	RP4-784A16.2	putative novel transcript
TC0800000171.oe.1	-2.25343	-1.17212	2.25343	down	RP11-161I2.1//OTTHUMG00000163712//lnc-NAT2-1//NONHSAG049661	NONCODE class 'Antisense', External ID: TCONS_00037844 Name: RP11-161I2.1, Ensembl Cross Reference: ENST00000524252 Name: RP11-161I2.1//N/A//LNCipedia Identified Transcript - Alternate transcript name(s): RP11-161I2.1-001
TC13000612.hg.4	-2.25274	-1.17168	2.25274	down	EPSTI1	epithelial stromal interaction 1 (breast)
TC08002623.hg.4	-2.25258	-1.17158	2.25258	down	FBXL6	F-box and leucine-rich repeat protein 6
TC16000312.hg.4	-2.25232	-1.17141	2.25232	down	CD19	CD19 molecule
TC17000582.hg.4	-2.25049	-1.17024	2.25049	down	FMNL1	formin-like 1
TC03001970.hg.4	-2.24852	-1.16897	2.24852	down	BCHE	butyrylcholinesterase
TC17001469.hg.4	-2.2472	-1.16813	2.2472	down	KRT223P	keratin 223 pseudogene
TC0300002827.oe.1	-2.24677	-1.16785	2.24677	down	lnc-RUVBL1-1	NONCODE class 'Linc', External ID: TCONS_00027648//LNCipedia Identified Transcript//gene_id XLOC_003243; transcript_id TCONS_00007259; oId TCONS_00035633; linc_name linc-MGLL-1; tss_id TSS5190; class_code u; gene_name linc-MGLL;//gene_id XLOC_003243; transcript_id TCONS_00006652; oId TCONS_00009900; linc_name linc-MGLL-1; tss_id TSS5189; class_code u; gene_name linc-MGLL;
TC11002254.hg.4	-2.24588	-1.16728	2.24588	down	MSANTD4	Myb/SANT-like DNA-binding domain containing 4 with coiled-coils
TC01001818.hg.4	-2.24517	-1.16682	2.24517	down	C1orf115	chromosome 1 open reading frame 115
TC08000093.hg.4	-2.24456	-1.16643	2.24456	down	FDFT1	farnesyl-diphosphate farnesyltransferase 1
TC1700001225.oe.1	-2.24447	-1.16637	2.24447	down	lnc-CEP95-3	LNCipedia Identified Transcript - Alternate transcript name(s): predAs_engstrom06_BI462408_1
TC04000598.hg.4	-2.24414	-1.16616	2.24414	down	NDST3	N-deacetylase/N-sulfotransferase (heparan glucosaminyl) 3
TC1600000059.oe.1	-2.24353	-1.16577	2.24353	down	lnc-UBE2I-2	LNCipedia Identified Transcript//NONCODE class 'Linc', Ensembl Cross Reference: ENST00000402520 Name: RPS20P2
TC08000908.hg.4	-2.24353	-1.16577	2.24353	down	DEFA4	defensin, alpha 4, corticostatin
TC1200000967.oe.1	-2.24343	-1.16571	2.24343	down	RP11-295G12.1//OTTHUMG00000169687//lnc-ATXN7L3B-3//NONHSAG011700	NONCODE class 'Linc', External ID: TCONS_00007385 Name: RP11-295G12.1, Ensembl Cross Reference: ENST00000551387 Name: RP11-295G12.1//LNCipedia Identified Transcript - Alternate transcript name(s): RP11-295G12.1-001//N/A
TC20000837.hg.4	-2.24054	-1.16385	2.24054	down	SNHG17	small nucleolar RNA host gene 17 (non-protein coding)//novel transcript
TC0200001775.oe.1	-2.2404	-1.16376	2.2404	down	lnc-DYNC1I2-4	LNCipedia Identified Transcript - Alternate transcript name(s): uc_99_+
TC0300002946.oe.1	-2.23873	-1.16268	2.23873	down	lnc-RBP1-1	LNCipedia Identified Transcript//NONCODE class 'Exonic', Ensembl Cross Reference: ENST00000474490 Name: RBP1
TC02000423.hg.4	-2.23863	-1.16262	2.23863	down	ATP6V1B1	ATPase, H+ transporting, lysosomal 56/58kDa, V1 subunit B1
TC03000630.hg.4	-2.23813	-1.16229	2.23813	down	CSTA	cystatin A (stefin A)
TC14001483.hg.4	-2.23808	-1.16226	2.23808	down	LOC100130815	uncharacterized LOC100130815
TC20000494.hg.4	-2.23685	-1.16147	2.23685	down	SLCO4A1	solute carrier organic anion transporter family, member 4A1
TC02002401.hg.4	-2.23549	-1.16059	2.23549	down	AC064865.1	novel transcript
TC01006280.hg.4	-2.23504	-1.1603	2.23504	down	LAD1	ladinin 1
TC1200000881.oe.1	-2.23493	-1.16023	2.23493	down	lnc-IRAK3-4	LNCipedia Identified Transcript - Alternate transcript name(s): expReg_chr12_7117_+
TC21000325.hg.4	-2.23479	-1.16014	2.23479	down	AP000474.1	putative novel transcript
TC12003282.hg.4	-2.23456	-1.15999	2.23456	down	LLPH	LLP homolog, long-term synaptic facilitation (Aplysia)
TC0100000242.oe.1	-2.23432	-1.15983	2.23432	down	OTTHUMG00000008038//NONHSAG000406//lnc-PRAMEF15-1//NONHSAG000408//RP11-219C24.10//lnc-PRAMEF9-1	LNCipedia Identified Transcript - Alternate transcript name(s): ENST00000417907, OTTHUMT00000021789.1, RP11-584P2.1-001//NONCODE class 'Linc', External ID: TCONS_00000059 Name: RP11-219C24.10, Ensembl Cross Reference: ENST00000432559 Name: RP11-219C24.10//N/A//LNCipedia Identified Transcript - Alternate transcript name(s): RP11-219C24.10-001//NONCODE class 'Linc', External ID: TCONS_00000060//LNC…
TC1300000321.oe.1	-2.23333	-1.15919	2.23333	down	lnc-SERP2-6	LNCipedia Identified Transcript - Alternate transcript name(s): NONHSAT033498
TC20000835.hg.4	-2.23333	-1.15919	2.23333	down	CTD-2308N23.2	putative novel transcript
TC0200000357.oe.1	-2.23229	-1.15852	2.23229	down	lnc-YPEL5-5	NONCODE class 'Exonic', Ensembl Cross Reference: ENST00000541067 Name: AC104698.1//LNCipedia Identified Transcript
TC06000966.hg.4	-2.23191	-1.15828	2.23191	down	CENPW	centromere protein W
TC19001619.hg.4	-2.23152	-1.15803	2.23152	down	PPP1R13L	protein phosphatase 1, regulatory subunit 13 like
TC1600000539.oe.1	-2.23113	-1.15778	2.23113	down	lnc-MAZ-2	LNCipedia Identified Transcript//NONCODE class 'Exonic', Ensembl Cross Reference: ENST00000565736 Name: KIF22
TC1300000014.oe.1	-2.23009	-1.1571	2.23009	down	lnc-RP11-408E5.4.1-5	LNCipedia Identified Transcript - Alternate transcript name(s): RP11-442J17.3-001//NONCODE class 'Linc', External ID: TCONS_00009210//N/A//gene_id XLOC_010287; transcript_id TCONS_00021524; oId ENST00000422082; linc_name linc-MPHOSPH8-5; tss_id TSS16131; class_code u; gene_name linc-MPHOSPH8-5;
TC19001676.hg.4	-2.22931	-1.1566	2.22931	down	LIG1	ligase I, DNA, ATP-dependent
TC0600001723.oe.1	-2.22926	-1.15656	2.22926	down	lnc-PACRG-4	LNCipedia Identified Transcript - Alternate transcript name(s): NONHSAT115965
TC1700001049.oe.1	-2.22911	-1.15647	2.22911	down	lnc-UTP18-2//OTTHUMG00000162371//NONHSAG022229//RP11-1018N14.4//XLOC_012249	N/A//NONCODE class 'Linc', External ID: TCONS_00015502 Name: RP11-1018N14.4, Ensembl Cross Reference: ENST00000510059 Name: RP11-1018N14.4//LNCipedia Identified Transcript - Alternate transcript name(s): RP11-1018N14.4-001//NONCODE class 'Linc', PubMed Identifer: PMID:23818866 FPKM1_group_12953_transcr//gene_id XLOC_012249; transcript_id TCONS_00025190; oId ENST00000510059; linc_name linc-KIF2B-5…
TC0800001130.oe.1	-2.22862	-1.15615	2.22862	down	lnc-PHF20L1-5	NONCODE class 'Exonic', Ensembl Cross Reference: ENST00000524151 Name: TG//LNCipedia Identified Transcript
TC08001293.hg.4	-2.22843	-1.15603	2.22843	down	ARFGEF1	ADP-ribosylation factor guanine nucleotide-exchange factor 1(brefeldin A-inhibited)//ADP-ribosylation factor guanine nucleotide-exchange factor 1 (brefeldin A-inhibited)
TC05002122.hg.4	-2.22772	-1.15557	2.22772	down	PHYKPL	5-phosphohydroxy-L-lysine phospho-lyase//alanine-glyoxylate aminotransferase 2-like 2
TC14001098.hg.4	-2.22742	-1.15537	2.22742	down	RPS29	ribosomal protein S29
TC0X000851.hg.4	-2.22505	-1.15384	2.22505	down	GPR143	G protein-coupled receptor 143
TC01000004.hg.4	-2.22496	-1.15378	2.22496	down	RP11-34P13.9	putative novel transcript
TC11000696.hg.4	-2.2241	-1.15322	2.2241	down	NDUFV1	NADH dehydrogenase (ubiquinone) flavoprotein 1, 51kDa
TC1600001592.oe.1	-2.22226	-1.15203	2.22226	down	lnc-TRAP1-2	NONCODE class 'Exonic', Ensembl Cross Reference: ENST00000572569 Name: CREBBP//LNCipedia Identified Transcript
TC03001548.hg.4	-2.22048	-1.15087	2.22048	down	FOXP1-IT1	novel transcript//FOXP1 intronic transcript 1 (non-protein coding)
TC18000103.hg.4	-2.22024	-1.15071	2.22024	down	LAMA3	laminin, alpha 3
TC1500000392.oe.1	-2.2198	-1.15043	2.2198	down	lnc-SLC12A1-2	LNCipedia Identified Transcript//NONCODE class 'Exonic', Ensembl Cross Reference: ENST00000559852 Name: DUT
TC20000139.hg.4	-2.21972	-1.15038	2.21972	down	KIZ//PLK1S1	polo-like kinase 1 substrate 1//kizuna centrosomal protein
TC07000745.hg.4	-2.21968	-1.15035	2.21968	down	ASB15	ankyrin repeat and SOCS box-containing 15//ankyrin repeat and SOCS box containing 15
TC19001469.hg.4	-2.21968	-1.15035	2.21968	down	ZNF566	zinc finger protein 566
TC17001976.hg.4	-2.21965	-1.15033	2.21965	down	CSNK1D	casein kinase 1, delta
TC0700002081.oe.1	-2.21946	-1.15021	2.21946	down	lnc-TMED4-2	NONCODE class 'Exonic', Ensembl Cross Reference: ENST00000479602 Name: DDX56//LNCipedia Identified Transcript
TC03001128.hg.4	-2.2187	-1.14971	2.2187	down	EGOT	eosinophil granule ontogeny transcript (non-protein coding)
TC0500001314.oe.1	-2.21837	-1.1495	2.21837	down	lnc-RNF14-3	LNCipedia Identified Transcript//NONCODE class 'Exonic', Ensembl Cross Reference: ENST00000506775 Name: KIAA0141
TSUnmapped00000819.oe.1	-2.2182	-1.14939	2.2182	down	lnc-DAZL-3	LNCipedia Identified Transcript
TC1100002012.oe.1	-2.21772	-1.14907	2.21772	down	lnc-RP11-17A1.2.1-5	LNCipedia Identified Transcript//NONCODE class 'Linc', PubMed Identifer: PMID:23818866 FPKM1_group_4356_transcri
TSUnmapped00001547.oe.1	-2.21721	-1.14875	2.21721	down	lnc-IFI27L1-1	LNCipedia Identified Transcript
TC0X000999.hg.4	-2.21697	-1.14859	2.21697	down	ELK1	ELK1, member of ETS oncogene family
TC21000549.hg.4	-2.21629	-1.14815	2.21629	down	LOC101928717//SLC19A1	uncharacterized LOC101928717//solute carrier family 19 (folate transporter), member 1
TC0X001000.hg.4	-2.21557	-1.14768	2.21557	down	UXT	ubiquitously-expressed, prefoldin-like chaperone//ubiquitously-expressed transcript
TC1300000818.oe.1	-2.21411	-1.14673	2.21411	down	lnc-CARKD-4	LNCipedia Identified Transcript//NONCODE class 'Exonic', Ensembl Cross Reference: ENST00000545740 Name: AL139385.1
TC03001207.hg.4	-2.21402	-1.14667	2.21402	down	SH3BP5	SH3-domain binding protein 5 (BTK-associated)
TC0600002967.oe.1	-2.2138	-1.14652	2.2138	down	lnc-ZUFSP-2	LNCipedia Identified Transcript//NONCODE class 'Exonic', Ensembl Cross Reference: ENST00000485498 Name: ZUFSP
TC09001005.hg.4	-2.21324	-1.14616	2.21324	down	RP11-462B18.2	novel transcript
TC10001621.hg.4	-2.21227	-1.14553	2.21227	down	CUEDC2	CUE domain containing 2
TC15001474.hg.4	-2.21178	-1.14521	2.21178	down	RFX7	regulatory factor X, 7
TC1000000937.oe.1	-2.21177	-1.1452	2.21177	down	lnc-HECTD2-3	LNCipedia Identified Transcript//NONCODE class 'Exonic'
TC08000328.hg.4	-2.21155	-1.14505	2.21155	down	SMIM19	small integral membrane protein 19//chromosome 8 open reading frame 40
TC1400001290.oe.1	-2.21122	-1.14484	2.21122	down	lnc-BAZ1A-2	LNCipedia Identified Transcript//NONCODE class 'Linc', Ensembl Cross Reference: ENST00000495231 Name: RP11-434O22.1
TC1900002361.oe.1	-2.21103	-1.14472	2.21103	down	lnc-PSG6-3	LNCipedia Identified Transcript//NONCODE class 'Exonic', Ensembl Cross Reference: ENST00000602039 Name: PSG1
TC05001975.hg.4	-2.20997	-1.14403	2.20997	down	CTC-340I23.2	novel transcript
TC09001585.hg.4	-2.20986	-1.14396	2.20986	down	SCAI	suppressor of cancer cell invasion
TC1700001874.oe.1	-2.20984	-1.14394	2.20984	down	lnc-HS3ST3A1-6	LNCipedia Identified Transcript - Alternate transcript name(s): FPKM1_group_12337_transcript_2//NONCODE class 'Linc', PubMed Identifer: PMID:23818866 FPKM1_group_12337_transcr
TC08000525.hg.4	-2.20846	-1.14304	2.20846	down	RP11-120I21.2	novel transcript
TC0600000334.oe.1	-2.20846	-1.14304	2.20846	down	lnc-JARID2-1	LNCipedia Identified Transcript - Alternate transcript name(s): ENST00000447179, OTTHUMT00000039922.1, RP11-146I2.2-001
TC02000958.hg.4	-2.20837	-1.14298	2.20837	down	UPP2-IT1	putative novel transcript//UPP2 intronic transcript 1 (non-protein coding)
TC07001800.hg.4	-2.2078	-1.14261	2.2078	down	RP11-328J2.1	putative novel transcript
TC20000583.hg.4	-2.20754	-1.14244	2.20754	down	RP11-352D3.2	novel protein
TC01001172.hg.4	-2.20739	-1.14234	2.20739	down	FCGR1B//FCGR1A	Fc fragment of IgG, high affinity Ia, receptor (CD64)//Fc fragment of IgG, high affinity Ib, receptor (CD64)
TC19001067.hg.4	-2.20727	-1.14227	2.20727	down	C19orf10	chromosome 19 open reading frame 10
TC1900000566.oe.1	-2.20567	-1.14121	2.20567	down	lnc-ZNF85-2	NONCODE class 'Linc', External ID: TCONS_00018235//LNCipedia Identified Transcript - Alternate transcript name(s): CTD-2542C24.1-001, ENST00000506371, ENST00000570714, OTTHUMT00000440368.1
TC01001538.hg.4	-2.20477	-1.14063	2.20477	down	RP11-63B19.1//LOC101928778	novel transcript//uncharacterized LOC101928778
TC0300003029.oe.1	-2.20385	-1.14003	2.20385	down	lnc-TM4SF1-4	LNCipedia Identified Transcript//NONCODE class 'Linc', Ensembl Cross Reference: ENST00000469993 Name: RP11-167H9.1
TC0100002596.oe.1	-2.20329	-1.13966	2.20329	down	lnc-MARC2-3	LNCipedia Identified Transcript//NONCODE class 'Exonic', Ensembl Cross Reference: ENST00000472269 Name: 1-Mar
TC0200000659.oe.1	-2.20221	-1.13895	2.20221	down	lnc-OTX1-7	LNCipedia Identified Transcript//NONCODE class 'Sense No Exonic'
TC04000815.hg.4	-2.20183	-1.1387	2.20183	down	RP11-497K21.1//LOC101928052	novel transcript//uncharacterized LOC101928052
TC15000150.hg.4	-2.20171	-1.13862	2.20171	down	WHAMMP2	WAS protein homolog associated with actin, golgi membranes and microtubules pseudogene 2
TC09001408.hg.4	-2.20104	-1.13819	2.20104	down	ANKS6	ankyrin repeat and sterile alpha motif domain containing 6
TC0900000957.oe.1	-2.2004	-1.13776	2.2004	down	lnc-C9orf43-4	NONCODE class 'Exonic', Ensembl Cross Reference: ENST00000496264 Name: RGS3//LNCipedia Identified Transcript//NONCODE class 'Exonic', Ensembl Cross Reference: ENST00000492676 Name: RGS3
TC03000297.hg.4	-2.19988	-1.13742	2.19988	down	APEH	N-acylaminoacyl-peptide hydrolase//acylaminoacyl-peptide hydrolase
TC1700002917.oe.1	-2.19978	-1.13736	2.19978	down	lnc-SLC25A19-4	LNCipedia Identified Transcript//NONCODE class 'Exonic', Ensembl Cross Reference: ENST00000535682 Name: AC011933.1
TC0500001127.oe.1	-2.19917	-1.13696	2.19917	down	lnc-SLC27A6-1	LNCipedia Identified Transcript//NONCODE class 'Exonic'
TC0100005212.oe.1	-2.19907	-1.13689	2.19907	down	XLOC_001204//NONHSAG004311//RP11-412H9.2//lnc-SLC30A10-6//OTTHUMG00000041229	LNCipedia Identified Transcript - Alternate transcript name(s): RP11-412H9.2-001//gene_id XLOC_001204; transcript_id TCONS_00000731; oId ENST00000446002; linc_name linc-GPATCH2-4; tss_id TSS1863; class_code u; gene_name linc-GPATCH2-4;//N/A//NONCODE class 'Linc', External ID: TCONS_00001170 Name: RP11-412H9.2, Ensembl Cross Reference: ENST00000446002 Name: RP11-412H9.2
TC01000935.hg.4	-2.19814	-1.13628	2.19814	down	SPATA42	putative novel transcript//spermatogenesis associated 42 (non-protein coding)
TC1100000754.oe.1	-2.19737	-1.13578	2.19737	down	lnc-LGALS12-3	LNCipedia Identified Transcript - Alternate transcript name(s): expReg_chr11_5273_+
TC0X001322.hg.4	-2.19715	-1.13563	2.19715	down	GS1-421I3.4	novel transcript
TC19000049.hg.4	-2.19698	-1.13552	2.19698	down	DOT1L	DOT1-like histone H3K79 methyltransferase//DOT1-like, histone H3 methyltransferase (S. cerevisiae)
TC02001481.hg.4	-2.19672	-1.13535	2.19672	down	BOK	BCL2-related ovarian killer
TC0100003892.oe.1	-2.19632	-1.13509	2.19632	down	lnc-DEPDC1-1	gene_id XLOC_000865; transcript_id TCONS_00001522; oId TCONS_00000817; linc_name linc-DEPDC1-1; tss_id TSS1339; class_code u; gene_name linc-DEPDC1-1;//LNCipedia Identified Transcript//NONCODE class 'Linc', External ID: TCONS_00002571
TC03000281.hg.4	-2.19506	-1.13426	2.19506	down	TMA7	translation machinery associated 7 homolog (S. cerevisiae)//translational machinery associated 7 homolog (S. cerevisiae)
TC03000409.hg.4	-2.19477	-1.13407	2.19477	down	RP11-85I21.1	novel transcript
TC0500002045.oe.1	-2.19463	-1.13397	2.19463	down	lnc-GOLPH3-6	LNCipedia Identified Transcript//NONCODE class 'Exonic', Ensembl Cross Reference: ENST00000514927 Name: DROSHA
TC0100000498.oe.1	-2.1941	-1.13363	2.1941	down	lnc-PHACTR4-3	NONCODE class 'Sense No Exonic', Ensembl Cross Reference: ENST00000363217 Name: SNORA73B//LNCipedia Identified Transcript
TC04001128.hg.4	-2.19214	-1.13234	2.19214	down	RNU6-32P	RNA, U6 small nuclear 32, pseudogene
TC19001397.hg.4	-2.19195	-1.13222	2.19195	down	PEPD	peptidase D
TC01000811.hg.4	-2.19178	-1.1321	2.19178	down	DNASE2B	deoxyribonuclease II beta
TC0700001964.oe.1	-2.19098	-1.13158	2.19098	down	lnc-PDE1C-1	LNCipedia Identified Transcript - Alternate transcript name(s): ucscGeneNc_uc003tcp_1
TC12001633.hg.4	-2.19062	-1.13134	2.19062	down	CDK4	cyclin-dependent kinase 4
TC19000212.hg.4	-2.19024	-1.13109	2.19024	down	CTD-2006C1.2//LOC101928464	uncharacterized LOC101928464//novel transcript antisense to ZNF433
TC02002657.hg.4	-2.18915	-1.13037	2.18915	down	FTCDNL1	novel protein (LOC348751)//formiminotransferase cyclodeaminase N-terminal like
TC1900001027.oe.1	-2.18885	-1.13017	2.18885	down	lnc-CLASRP-2	LNCipedia Identified Transcript//NONCODE class 'Exonic', Ensembl Cross Reference: ENST00000510184 Name: RELB
TC10001272.hg.4	-2.18827	-1.12979	2.18827	down	FAM170B	family with sequence similarity 170, member B
TC19001028.hg.4	-2.188	-1.12962	2.188	down	LSM7	LSM7 homolog, U6 small nuclear RNA associated (S. cerevisiae)
TC19001544.hg.4	-2.18675	-1.12879	2.18675	down	ADCK4	aarF domain containing kinase 4
TC0600002229.oe.1	-2.18635	-1.12852	2.18635	down	lnc-HIST1H2BL-1	LNCipedia Identified Transcript//NONCODE class 'Linc', External ID: TCONS_00033738//gene_id XLOC_005659; transcript_id TCONS_00012129; oId TCONS_00012267; linc_name linc-ZNF184-1; tss_id TSS9074; class_code u; gene_name linc-ZNF184;
TC01003947.hg.4	-2.18531	-1.12784	2.18531	down	NUP133	nucleoporin 133kDa
TC1700002039.oe.1	-2.18408	-1.12703	2.18408	down	lnc-CCDC144NL-4	NONCODE class 'Linc', Ensembl Cross Reference: ENST00000580630 Name: RP11-283C24.2//LNCipedia Identified Transcript
TC07003355.hg.4	-2.18408	-1.12703	2.18408	down	MRPS24	mitochondrial ribosomal protein S24
TC08000267.hg.4	-2.18407	-1.12702	2.18407	down	---	---
TC11002116.hg.4	-2.184	-1.12697	2.184	down	LRRC32	leucine rich repeat containing 32
TC01001809.hg.4	-2.1835	-1.12664	2.1835	down	RP11-95P13.2	novel transcript
TC0X000589.hg.4	-2.18333	-1.12653	2.18333	down	NDUFA1	NADH dehydrogenase (ubiquinone) 1 alpha subcomplex, 1, 7.5kDa
TC03000745.hg.4	-2.18303	-1.12633	2.18303	down	ESYT3	extended synaptotagmin-like protein 3
TC1100002124.oe.1	-2.18303	-1.12633	2.18303	down	lnc-TRAF6-2	LNCipedia Identified Transcript//NONCODE class 'Exonic'
TC0200004248.oe.1	-2.18291	-1.12625	2.18291	down	lnc-GRB14-2	NONCODE class 'Exonic', Ensembl Cross Reference: ENST00000474975 Name: COBLL1//LNCipedia Identified Transcript
TC0X000126.hg.4	-2.18289	-1.12624	2.18289	down	VENTXP1	VENT homeobox pseudogene 1
TC03000592.hg.4	-2.18288	-1.12623	2.18288	down	ZBTB20-AS3	putative novel transcript//ZBTB20 antisense RNA 3
TC06000409.hg.4	-2.18257	-1.12603	2.18257	down	HLA-DPB2	major histocompatibility complex, class II, DP beta 2 (pseudogene)
TC10001461.hg.4	-2.18204	-1.12568	2.18204	down	ANXA11	annexin A11
TC0200004382.oe.1	-2.18173	-1.12547	2.18173	down	lnc-AC009336.1-8	NONCODE class 'Linc', Ensembl Cross Reference: ENST00000405359 Name: AC016739.2//LNCipedia Identified Transcript
TC1900000356.oe.1	-2.18133	-1.12521	2.18133	down	lnc-ZNF791-10	LNCipedia Identified Transcript//NONCODE class 'Antisense', External ID: TCONS_00018358
TC03000670.hg.4	-2.18125	-1.12516	2.18125	down	SEC61A1	Sec61 alpha 1 subunit (S. cerevisiae)
TC16000896.hg.4	-2.18101	-1.125	2.18101	down	NPIPA1//NPIPA3//NPIPA8//NPIPA5//NPIPA2//NPIPA7	nuclear pore complex interacting protein family, member A2//nuclear pore complex interacting protein family, member A5//nuclear pore complex interacting protein family, member A8//nuclear pore complex interacting protein family, member A3//nuclear pore complex interacting protein family, member A7//nuclear pore complex interacting protein family, member A1
TC1500001787.oe.1	-2.18081	-1.12486	2.18081	down	lnc-CALML4-5	NONCODE class 'Linc', Ensembl Cross Reference: ENST00000567857 Name: RP11-282M16.1//LNCipedia Identified Transcript
TC06001783.hg.4	-2.18023	-1.12448	2.18023	down	RHAG	Rh-associated glycoprotein
TC0X00001279.oe.1	-2.18006	-1.12437	2.18006	down	RP6-99M1.3//NONHSAG054346//lnc-CXorf36-6	NONCODE class 'Linc', Ensembl Cross Reference: ENST00000602277 Name: RP6-99M1.3//LNCipedia Identified Transcript//N/A
TC1700001108.oe.1	-2.17983	-1.12422	2.17983	down	lnc-DYNLL2-5	NONCODE class 'Exonic', Ensembl Cross Reference: ENST00000583705 Name: MSI2//LNCipedia Identified Transcript//NONCODE class 'Exonic', Ensembl Cross Reference: ENST00000583821 Name: MSI2
TC0400002166.oe.1	-2.17913	-1.12375	2.17913	down	lnc-RP11-763F8.1.1-2	LNCipedia Identified Transcript//NONCODE class 'Antisense', Ensembl Cross Reference: ENST00000380638 Name: TMSB4XP8
TC01006315.hg.4	-2.17912	-1.12374	2.17912	down	SEPN1	selenoprotein N, 1
TC02002553.hg.4	-2.17894	-1.12363	2.17894	down	HAGLR//HOXD-AS1	HOXD antisense growth-associated long non-coding RNA//HOXD cluster antisense RNA 1
TC16000613.hg.4	-2.17834	-1.12323	2.17834	down	NPIPB15	nuclear pore complex interacting protein-like 2//nuclear pore complex interacting protein family, member B15
TC0400000961.oe.1	-2.17758	-1.12273	2.17758	down	lnc-BBS12-1	gene_id XLOC_003677; transcript_id TCONS_00008880; oId TCONS_00036393; linc_name linc-BBS12-1; tss_id TSS5906; class_code u; gene_name linc-BBS12-1;//LNCipedia Identified Transcript//NONCODE class 'Linc', External ID: TCONS_00029415
TC09000266.hg.4	-2.17678	-1.1222	2.17678	down	FAM27C//FAM27A	family with sequence similarity 27, member A//family with sequence similarity 27, member C
TC0900001677.oe.1	-2.1762	-1.12181	2.1762	down	lnc-ANKRD18A-3	LNCipedia Identified Transcript//NONCODE class 'Linc', Ensembl Cross Reference: ENST00000448149 Name: VN1R48P
TC16000719.hg.4	-2.17581	-1.12155	2.17581	down	WASH4P//WASH1//MIR6859-2//LOC101930154//MIR6859-1//WASH2P	microRNA 6859-2//WAS protein family homolog 6-like//WAS protein family homolog 2 pseudogene//WAS protein family homolog 4 pseudogene//WAS protein family homolog 1//microRNA 6859-1
TC0Y000141.hg.4	-2.17539	-1.12127	2.17539	down	TTTY20	testis-specific transcript, Y-linked 20//testis-specific transcript, Y-linked 20 (non-protein coding)
TC10000888.hg.4	-2.17528	-1.1212	2.17528	down	ARMS2	age-related maculopathy susceptibility 2
TC1100002646.oe.1	-2.17513	-1.1211	2.17513	down	lnc-CHRDL2-3	LNCipedia Identified Transcript//NONCODE class 'Linc'
TC12001946.hg.4	-2.17503	-1.12104	2.17503	down	USP30-AS1	USP30 antisense RNA 1
TC03000888.hg.4	-2.17479	-1.12087	2.17479	down	PSAT1P4	phosphoserine aminotransferase 1 pseudogene 4
TC1000001373.oe.1	-2.1747	-1.12081	2.1747	down	lnc-MGMT-7	LNCipedia Identified Transcript - Alternate transcript name(s): l_405_chr10:131746851-131752637_prostate
TC1000000447.oe.1	-2.17453	-1.1207	2.17453	down	lnc-BMS1-4	LNCipedia Identified Transcript - Alternate transcript name(s): NONHSAT012928
TC15000754.hg.4	-2.17421	-1.12049	2.17421	down	MESDC1	mesoderm development candidate 1
TC21000222.hg.4	-2.17407	-1.1204	2.17407	down	PFKL	phosphofructokinase, liver
TC0X001222.hg.4	-2.17389	-1.12028	2.17389	down	ARMCX3-AS1	ARMCX3 antisense RNA 1//putative novel transcript
TC2100000755.oe.1	-2.17341	-1.11996	2.17341	down	lnc-ATP5O-2	NONCODE class 'Linc', Ensembl Cross Reference: ENST00000467060 Name: RN7SL740P//LNCipedia Identified Transcript
TC07000630.hg.4	-2.1733	-1.11989	2.1733	down	GNB2	guanine nucleotide binding protein (G protein), beta polypeptide 2
TC02001253.hg.4	-2.17302	-1.1197	2.17302	down	VWC2L	von Willebrand factor C domain containing protein 2-like//von Willebrand factor C domain-containing protein 2-like
TC12000502.hg.4	-2.17294	-1.11965	2.17294	down	RPL41	ribosomal protein L41
TC0400000287.oe.1	-2.17287	-1.1196	2.17287	down	lnc-TBC1D19-2	LNCipedia Identified Transcript - Alternate transcript name(s): FPKM1_group_23111_transcript_2//NONCODE class 'Linc', PubMed Identifer: PMID:23818866 FPKM1_group_23111_transcr//LNCipedia Identified Transcript//NONCODE class 'Linc', External ID: TCONS_00029295//gene_id XLOC_003481; transcript_id TCONS_00008016; oId TCONS_00010118; linc_name linc-STIM2-3; tss_id TSS5583; class_code u; gene_name lin…
TC11001760.hg.4	-2.17115	-1.11846	2.17115	down	OR4C12	olfactory receptor, family 4, subfamily C, member 12
TC05001030.hg.4	-2.17046	-1.118	2.17046	down	LOC101928349//FAM153C//LOC101930363	uncharacterized LOC101928349//family with sequence similarity 153, member C//family with sequence similarity 153, member C, pseudogene//uncharacterized LOC101930363
TC08001705.hg.4	-2.17044	-1.11799	2.17044	down	LYNX1	Ly6/neurotoxin 1
TC08000616.hg.4	-2.16986	-1.1176	2.16986	down	KB-1991G8.1	putative novel transcript
TC01001775.hg.4	-2.16886	-1.11693	2.16886	down	NENF	neudesin neurotrophic factor//neuron derived neurotrophic factor
TC1900001332.oe.1	-2.16771	-1.11617	2.16771	down	lnc-NLRP2-3	LNCipedia Identified Transcript//NONCODE class 'Exonic', Ensembl Cross Reference: ENST00000592318 Name: EPS8L1
TC1700002406.oe.1	-2.16754	-1.11606	2.16754	down	lnc-STAT3-1//AC003104.1//NONHSAG021818//OTTHUMG00000132657	LNCipedia Identified Transcript - Alternate transcript name(s): AC003104.1-001, ENST00000436061//NONCODE class 'Sense No Exonic', External ID: TCONS_00017057 Name: AC003104.1, Ensembl Cross Reference: ENST00000597755 Name: AC003104.1//LNCipedia Identified Transcript//N/A//NONCODE class 'Sense No Exonic', External ID: TCONS_00015840 Name: AC003104.1, Ensembl Cross Reference: ENST00000436061 Name: …
TC01001860.hg.4	-2.16726	-1.11587	2.16726	down	MIXL1	Mix paired-like homeobox//Mix1 homeobox-like 1 (Xenopus laevis)
TC0500000480.oe.1	-2.16717	-1.11581	2.16717	down	lnc-IL31RA-2	NONCODE class 'Antisense', Ensembl Cross Reference: ENST00000597044 Name: CTD-2031P19.4//LNCipedia Identified Transcript
TC1100001359.oe.1	-2.16713	-1.11578	2.16713	down	lnc-DDX10-1//NONHSAG009560//RP11-25I9.3	LNCipedia Identified Transcript//NONCODE class 'Linc', Ensembl Cross Reference: ENST00000366160 Name: AP003027.1//N/A
TC1200001374.oe.1	-2.1661	-1.1151	2.1661	down	lnc-RP11-116D17.1.1-6	LNCipedia Identified Transcript//NONCODE class 'Linc', External ID: TCONS_00008673//gene_id XLOC_009894; transcript_id TCONS_00020578; oId TCONS_00002860; linc_name linc-MAP1LC3B2-5; tss_id TSS15563; class_code u; gene_name linc-MAP1LC3B2-5;
TC1000001793.oe.1	-2.16503	-1.11439	2.16503	down	lnc-ZNF25-2	LNCipedia Identified Transcript - Alternate transcript name(s): NONHSAT012791
TC0900000668.oe.1	-2.1649	-1.1143	2.1649	down	lnc-C9orf79-7	LNCipedia Identified Transcript//NONCODE class 'Linc', Ensembl Cross Reference: ENST00000439253 Name: RPS10P3
TC06000010.hg.4	-2.16465	-1.11413	2.16465	down	FOXF2	forkhead box F2
TC01003446.hg.4	-2.16429	-1.11389	2.16429	down	RP11-5K23.5	putative novel transcript
TC0X001106.hg.4	-2.16406	-1.11374	2.16406	down	PJA1	praja ring finger 1, E3 ubiquitin protein ligase
TC08001068.hg.4	-2.16401	-1.11371	2.16401	down	NEFL	neurofilament, light polypeptide
TC22000590.hg.4	-2.16382	-1.11358	2.16382	down	FAM211B//LRRC75B	leucine rich repeat containing 75B//family with sequence similarity 211, member B
TC06000632.hg.4	-2.16351	-1.11337	2.16351	down	RP3-365O12.2//LOC101926962	uncharacterized LOC101926962//novel transcript
TC01002095.hg.4	-2.1633	-1.11323	2.1633	down	CCNL2	cyclin L2
TC22000512.hg.4	-2.16238	-1.11262	2.16238	down	XXbac-B33L19.6	putative novel transcript
TC19001383.hg.4	-2.16232	-1.11258	2.16232	down	TSHZ3	teashirt zinc finger homeobox 3
TC21000226.hg.4	-2.16168	-1.11215	2.16168	down	LRRC3	leucine rich repeat containing 3
TC07000648.hg.4	-2.16114	-1.11179	2.16114	down	LOC101927746//RP11-132A1.4	putative novel transcript//uncharacterized LOC101927746
TC04000108.hg.4	-2.16104	-1.11172	2.16104	down	USP17L25//USP17L24//USP17L27//USP17L29//USP17L26//USP17L28//USP17L30	ubiquitin specific peptidase 17-like family member 26//ubiquitin specific peptidase 17-like family member 25//ubiquitin specific peptidase 17-like family member 28//ubiquitin specific peptidase 17-like family member 30//ubiquitin specific peptidase 17-like family member 27//ubiquitin specific peptidase 17-like family member 29//ubiquitin specific peptidase 17-like family member 24
TC17000151.hg.4	-2.16096	-1.11167	2.16096	down	ADPRM	ADP-ribose/CDP-alcohol diphosphatase, manganese-dependent
TC02004956.hg.4	-2.16095	-1.11167	2.16095	down	SPDYA	speedy homolog A (Xenopus laevis)//speedy/RINGO cell cycle regulator family member A
TC05000954.hg.4	-2.16088	-1.11162	2.16088	down	CTC-308K20.2	novel transcript
TC0500002744.oe.1	-2.16014	-1.11112	2.16014	down	lnc-LOX-9	LNCipedia Identified Transcript//NONCODE class 'Antisense', Ensembl Cross Reference: ENST00000604148 Name: RP11-565F4.1
TC11000597.hg.4	-2.15946	-1.11067	2.15946	down	PRDX5	peroxiredoxin 5
TC1600001893.oe.1	-2.15916	-1.11047	2.15916	down	lnc-NSMCE1-9	NONCODE class 'Linc', Ensembl Cross Reference: ENST00000416201 Name: AC130464.1//LNCipedia Identified Transcript
TC13000349.hg.4	-2.15912	-1.11044	2.15912	down	DOCK9-AS1	putative novel transcript//DOCK9 antisense RNA 1
TC2100000408.oe.1	-2.15814	-1.10979	2.15814	down	lnc-PDXK-2	LNCipedia Identified Transcript - Alternate transcript name(s): expReg_chr21_1734_+
TC02000803.hg.4	-2.15773	-1.10952	2.15773	down	MZT2A//MZT2B	mitotic spindle organizing protein 2A//mitotic spindle organizing protein 2B
TC22000859.hg.4	-2.15754	-1.10939	2.15754	down	TTLL12	tubulin tyrosine ligase-like family, member 12
TC0200004461.oe.1	-2.15748	-1.10935	2.15748	down	lnc-TFPI-1	NONCODE class 'Exonic', Ensembl Cross Reference: ENST00000485973 Name: CALCRL//LNCipedia Identified Transcript//NONCODE class 'Exonic', Ensembl Cross Reference: ENST00000461244 Name: CALCRL//NONCODE class 'Exonic', Ensembl Cross Reference: ENST00000474212 Name: CALCRL//NONCODE class 'Exonic', Ensembl Cross Reference: ENST00000479784 Name: CALCRL
TC01003209.hg.4	-2.15747	-1.10934	2.15747	down	HORMAD1	HORMA domain containing 1
TC06001386.hg.4	-2.15738	-1.10928	2.15738	down	HIST1H2BJ	histone cluster 1, H2bj
TC12001805.hg.4	-2.1573	-1.10922	2.1573	down	DCN	decorin
TC01002092.hg.4	-2.15723	-1.10918	2.15723	down	DVL1	dishevelled segment polarity protein 1//dishevelled, dsh homolog 1 (Drosophila)
TC1900002246.oe.1	-2.15713	-1.10911	2.15713	down	lnc-ZNF573-2//CTD-2528L19.6//NONHSAG025705	LNCipedia Identified Transcript//N/A//NONCODE class 'Linc', External ID: TCONS_00019811 Name: CTD-2528L19.6, Ensembl Cross Reference: ENST00000588040 Name: CTD-2528L19.6
TC1900001974.oe.1	-2.15653	-1.10871	2.15653	down	lnc-LPAR2-2	NONCODE class 'Sense No Exonic', Ensembl Cross Reference: ENST00000591298 Name: PHF5CP//LNCipedia Identified Transcript
TC12001274.hg.4	-2.15634	-1.10859	2.15634	down	SMCO3	single-pass membrane protein with coiled-coil domains 3
TC02000374.hg.4	-2.15629	-1.10855	2.15629	down	SLC1A4	solute carrier family 1 (glutamate/neutral amino acid transporter), member 4
TC14000091.hg.4	-2.15626	-1.10853	2.15626	down	OR4E2	olfactory receptor, family 4, subfamily E, member 2
TC0400002602.oe.1	-2.15399	-1.10701	2.15399	down	lnc-ACCN5-2	NONCODE class 'Antisense', External ID: TCONS_00029197//LNCipedia Identified Transcript
TC09000709.hg.4	-2.15363	-1.10677	2.15363	down	PPP2R4	protein phosphatase 2A activator, regulatory subunit 4
TC1500000094.oe.1	-2.15321	-1.10649	2.15321	down	lnc-GOLGA8F-4	LNCipedia Identified Transcript//NONCODE class 'Antisense', Ensembl Cross Reference: ENST00000544920 Name: RPL41P2
TC06000516.hg.4	-2.15317	-1.10646	2.15317	down	RPL10A	ribosomal protein L10a
TC1200002803.oe.1	-2.15316	-1.10645	2.15316	down	lnc-C12orf42-1	LNCipedia Identified Transcript//NONCODE class 'Linc', External ID: TCONS_00008880//gene_id XLOC_010177; transcript_id TCONS_00020900; oId TCONS_00003193; linc_name linc-PAH-2; tss_id TSS15969; class_code .; gene_name linc-PAH-2;
TC01001145.hg.4	-2.15302	-1.10636	2.15302	down	RP11-666A1.5	putative novel transcript
TC1200001935.oe.1	-2.15276	-1.10619	2.15276	down	lnc-RERG-2	LNCipedia Identified Transcript//NONCODE class 'Exonic', Ensembl Cross Reference: ENST00000545610 Name: EPS8
TC09001037.hg.4	-2.15275	-1.10618	2.15275	down	ENHO	energy homeostasis associated
TC0700001600.oe.1	-2.15264	-1.10611	2.15264	down	lnc-NOM1-2	gene_id XLOC_006311; transcript_id TCONS_00013654; oId TCONS_00012954; linc_name linc-UBE3C-4; tss_id TSS10152; class_code u; gene_name linc-UBE3C-4;//LNCipedia Identified Transcript//NONCODE class 'Linc', External ID: TCONS_00035756
TC0X000757.hg.4	-2.15222	-1.10582	2.15222	down	SSR4	signal sequence receptor, delta (translocon-associated protein delta)//signal sequence receptor, delta
TC0100003449.oe.1	-2.15097	-1.10499	2.15097	down	lnc-TRIM62-4	LNCipedia Identified Transcript//NONCODE class 'Exonic'
TC0800000168.oe.1	-2.15065	-1.10477	2.15065	down	lnc-NAT1-1	NONCODE class 'Exonic', Ensembl Cross Reference: ENST00000518877 Name: PCM1//LNCipedia Identified Transcript
TC02001570.hg.4	-2.15063	-1.10476	2.15063	down	ODC1	ornithine decarboxylase 1
TC0800000155.oe.1	-2.15046	-1.10464	2.15046	down	lnc-PDGFRL-3	LNCipedia Identified Transcript//NONCODE class 'Exonic'
TC0200001877.oe.1	-2.14999	-1.10433	2.14999	down	lnc-UBE2E3-9	LNCipedia Identified Transcript//NONCODE class 'Linc'
TC15000639.hg.4	-2.14989	-1.10426	2.14989	down	RPLP1	ribosomal protein, large, P1
TC1500000708.oe.1	-2.14986	-1.10424	2.14986	down	lnc-LOXL1-2	LNCipedia Identified Transcript//NONCODE class 'Exonic', Ensembl Cross Reference: ENST00000562548 Name: LOXL1
TC04000859.hg.4	-2.14965	-1.1041	2.14965	down	CEP44	centrosomal protein 44kDa
TC1300000835.oe.1	-2.14954	-1.10403	2.14954	down	lnc-C13orf16-5	LNCipedia Identified Transcript//NONCODE class 'Sense No Exonic', PubMed Identifer: PMID:22140575 mixed_Pred13304 , PubMed Identifer: PMID:22140575 brain_Pred10915
TC13000622.hg.4	-2.14953	-1.10402	2.14953	down	TSC22D1	TSC22 domain family, member 1
TC0X000885.hg.4	-2.14924	-1.10383	2.14924	down	CTPS2	CTP synthase II//CTP synthase 2
TC1200000394.oe.1	-2.14869	-1.10346	2.14869	down	lnc-PPFIBP1-2	LNCipedia Identified Transcript//NONCODE class 'Exonic', Ensembl Cross Reference: ENST00000538647 Name: SMCO2//NONCODE class 'Exonic', Ensembl Cross Reference: ENST00000541168 Name: SMCO2
TSUnmapped00001604.oe.1	-2.14853	-1.10335	2.14853	down	lnc-DEDD2-2	LNCipedia Identified Transcript
TC09001769.hg.4	-2.14852	-1.10334	2.14852	down	NRARP	NOTCH-regulated ankyrin repeat protein
TC11001268.hg.4	-2.14833	-1.10322	2.14833	down	AC068580.7	putative novel transcript
TC20000002.hg.4	-2.1483	-1.10319	2.1483	down	DEFB126	defensin, beta 126
TC1000000319.oe.1	-2.14818	-1.10311	2.14818	down	lnc-C10orf126-2	NONCODE class 'Linc', PubMed Identifer: PMID:23818866 FPKM1_group_3080_transcri//LNCipedia Identified Transcript//gene_id XLOC_008426; transcript_id TCONS_00018147; oId TCONS_00001317; linc_name linc-LYZL1-4; tss_id TSS13386; class_code .; gene_name linc-LYZL1-4;//NONCODE class 'Linc', External ID: TCONS_00004555//LNCipedia Identified Transcript - Alternate transcript name(s): FPKM1_group_3080_tr…
TC10001424.hg.4	-2.14798	-1.10298	2.14798	down	RP11-46O21.2	novel transcript
TC0700001977.oe.1	-2.14752	-1.10267	2.14752	down	lnc-RP9-5	LNCipedia Identified Transcript//NONCODE class 'Sense No Exonic'
TC20000497.hg.4	-2.14733	-1.10254	2.14733	down	MRGBP	MRG/MORF4L binding protein
TC1200000236.oe.1	-2.14716	-1.10243	2.14716	down	RP11-253I19.3//OTTHUMG00000168583//NONHSAG010525//lnc-LOH12CR1-2	NONCODE class 'Antisense', External ID: TCONS_00007210 Name: RP11-253I19.3, Ensembl Cross Reference: ENST00000544086 Name: RP11-253I19.3//N/A//LNCipedia Identified Transcript - Alternate transcript name(s): RP11-253I19.3-001
TC11000679.hg.4	-2.14623	-1.10181	2.14623	down	RHOD	ras homolog family member D
TC07001012.hg.4	-2.14599	-1.10164	2.14599	down	SLC4A2	solute carrier family 4 (anion exchanger), member 2//solute carrier family 4, anion exchanger, member 2 (erythrocyte membrane protein band 3-like 1)
TC08001021.hg.4	-2.14538	-1.10123	2.14538	down	---	---
TC1800001168.oe.1	-2.14526	-1.10115	2.14526	down	lnc-MBD1-1	NONCODE class 'Exonic', Ensembl Cross Reference: ENST00000586144 Name: CXXC1//LNCipedia Identified Transcript//NONCODE class 'Exonic', Ensembl Cross Reference: ENST00000586502 Name: CXXC1
TC08000360.hg.4	-2.14492	-1.10092	2.14492	down	RP11-401H2.1	novel transcript
TC0400001745.oe.1	-2.14462	-1.10072	2.14462	down	lnc-SEPSECS-2	NONCODE class 'Exonic', Ensembl Cross Reference: ENST00000512286 Name: SEL1L3//LNCipedia Identified Transcript
TC01004087.hg.4	-2.14428	-1.10049	2.14428	down	OR2T10	olfactory receptor, family 2, subfamily T, member 10
TC04000052.hg.4	-2.14385	-1.1002	2.14385	down	ADRA2C	Alpha-2 adrenergic receptor subtype C4//adrenoceptor alpha 2C
TC14000055.hg.4	-2.14383	-1.10019	2.14383	down	APEX1	APEX nuclease (multifunctional DNA repair enzyme) 1
TC0400001870.oe.1	-2.14337	-1.09988	2.14337	down	lnc-OCIAD2-7	LNCipedia Identified Transcript//NONCODE class 'Linc'
TC01000343.hg.4	-2.1433	-1.09984	2.1433	down	LIN28A	lin-28 homolog (C. elegans)//lin-28 homolog A (C. elegans)
TC2100000405.oe.1	-2.14305	-1.09967	2.14305	down	lnc-RRP1-2	LNCipedia Identified Transcript//NONCODE class 'Exonic', Ensembl Cross Reference: ENST00000461123 Name: PDXK
TC1100002760.oe.1	-2.14289	-1.09956	2.14289	down	lnc-CCDC89-2	LNCipedia Identified Transcript - Alternate transcript name(s): expReg_chr11_8280_-
TC01003888.hg.4	-2.14267	-1.09941	2.14267	down	RP11-496N12.6	novel transcript
TC1000000169.oe.1	-2.14182	-1.09884	2.14182	down	NONHSAG005234//XLOC_008392//RP11-138I18.2//lnc-ECHDC3-1	NONCODE class 'Linc', Ensembl Cross Reference: ENST00000604086 Name: RP11-138I18.2//LNCipedia Identified Transcript//NONCODE class 'Linc', External ID: TCONS_00004531//gene_id XLOC_008392; transcript_id TCONS_00017703; oId ucscTCONS_00007582; linc_name linc-ECHDC3-1; tss_id TSS13340; class_code u; gene_name linc-ECHDC3-1;//N/A
TC17001320.hg.4	-2.14163	-1.09871	2.14163	down	GIT1	G protein-coupled receptor kinase interacting ArfGAP 1
TC0100002287.oe.1	-2.14156	-1.09866	2.14156	down	RP11-448G4.4//NONHSAG003867//lnc-C1orf53-1//OTTHUMG00000041185	LNCipedia Identified Transcript - Alternate transcript name(s): RP11-448G4.4-001//N/A//NONCODE class 'Antisense', External ID: TCONS_00000506 Name: RP11-448G4.4, Ensembl Cross Reference: ENST00000440885 Name: RP11-448G4.4
TC05001686.hg.4	-2.14117	-1.0984	2.14117	down	CTC-428G20.3	novel transcript
TC22000822.hg.4	-2.14096	-1.09825	2.14096	down	CHADL	chondroadherin-like
TC0900002347.oe.1	-2.14071	-1.09809	2.14071	down	lnc-PTGES2-3	LNCipedia Identified Transcript//NONCODE class 'Exonic', Ensembl Cross Reference: ENST00000475471 Name: CIZ1
TC1800000453.oe.1	-2.14066	-1.09805	2.14066	down	lnc-CTIF-7	LNCipedia Identified Transcript//NONCODE class 'Exonic', Ensembl Cross Reference: ENST00000584489
TC04000706.hg.4	-2.14019	-1.09774	2.14019	down	HHIP	hedgehog interacting protein
TC04000434.hg.4	-2.14005	-1.09764	2.14005	down	FRAS1	Fraser extracellular matrix complex subunit 1//Fraser syndrome 1
TC0800002253.oe.1	-2.13957	-1.09732	2.13957	down	NONHSAG050984//lnc-SLC25A32-1//RP11-1C8.6//OTTHUMG00000178595	LNCipedia Identified Transcript - Alternate transcript name(s): RP11-1C8.6-001//NONCODE class 'Linc', External ID: TCONS_00036916 Name: RP11-1C8.6, Ensembl Cross Reference: ENST00000577199 Name: RP11-1C8.6//N/A
TC06001426.hg.4	-2.13889	-1.09686	2.13889	down	HIST1H1B	histone cluster 1, H1b
TC03002005.hg.4	-2.13872	-1.09675	2.13872	down	GHSR	growth hormone secretagogue receptor
TC12001792.hg.4	-2.13872	-1.09674	2.13872	down	KITLG	KIT ligand
TC0200000048.oe.1	-2.13857	-1.09665	2.13857	down	lnc-RPS7-3	LNCipedia Identified Transcript//NONCODE class 'Sense No Exonic'
TC22000790.hg.4	-2.13753	-1.09595	2.13753	down	KCNJ4	potassium inwardly-rectifying channel, subfamily J, member 4
TC11000063.hg.4	-2.13714	-1.09568	2.13714	down	CD81	CD81 molecule
TC19001606.hg.4	-2.13706	-1.09563	2.13706	down	ZNF229	zinc finger protein 229
TC01002671.hg.4	-2.13686	-1.09549	2.13686	down	RP11-117D22.1	putative novel transcript
TC01000683.hg.4	-2.13646	-1.09522	2.13646	down	RP1-158P9.1	novel transcript
TC01000778.hg.4	-2.13628	-1.0951	2.13628	down	MSH4	mutS homolog 4//mutS homolog 4 (E. coli)
TC01001751.hg.4	-2.13619	-1.09504	2.13619	down	TRAF3IP3	TRAF3 interacting protein 3
TC0600003039.oe.1	-2.13555	-1.09461	2.13555	down	lnc-SAMD3-5	LNCipedia Identified Transcript - Alternate transcript name(s): expReg_chr6_9834_-
TC13000011.hg.4	-2.13543	-1.09453	2.13543	down	RP11-301J16.7	putative novel transcript
TC0200001310.oe.1	-2.13542	-1.09452	2.13542	down	lnc-DDX18-5	LNCipedia Identified Transcript - Alternate transcript name(s): l_1933_chr2:118307804-118309964_lymphNode
TC0200004274.oe.1	-2.13524	-1.0944	2.13524	down	lnc-SPC25-3	NONCODE class 'Sense No Exonic', Ensembl Cross Reference: ENST00000458411 Name: AC067940.1//LNCipedia Identified Transcript
TC17000544.hg.4	-2.1348	-1.0941	2.1348	down	RPL27	ribosomal protein L27
TC0700002685.oe.1	-2.1347	-1.09403	2.1347	down	lnc-CTTNBP2-3	gene_id XLOC_006578; transcript_id TCONS_00013937; oId TCONS_00013260; linc_name linc-CTTNBP2-1; tss_id TSS10598; class_code u; gene_name linc-CTTNBP2-1;//NONCODE class 'Linc', PubMed Identifer: PMID:23040067 HI-LNC694//gene_id XLOC_006578; transcript_id TCONS_00013938; oId TCONS_00013261; linc_name linc-CTTNBP2-1; tss_id TSS10599; class_code u; gene_name linc-CTTNBP2-1;//NONCODE class 'Linc', Ex…
TC1200000872.oe.1	-2.13465	-1.094	2.13465	down	lnc-MSRB3-1//NONHSAG011556//OTTHUMG00000168876//RP11-221N13.2	LNCipedia Identified Transcript - Alternate transcript name(s): RP11-221N13.2-001//N/A//NONCODE class 'Linc', External ID: TCONS_00007364 Name: RP11-221N13.2, Ensembl Cross Reference: ENST00000545750 Name: RP11-221N13.2
TC0100000789.oe.1	-2.13453	-1.09392	2.13453	down	lnc-KIF2C-2	NONCODE class 'Exonic', Ensembl Cross Reference: ENST00000484599 Name: RPS8//LNCipedia Identified Transcript//NONCODE class 'Exonic', Ensembl Cross Reference: ENST00000474582 Name: RPS8
TC0400001128.oe.1	-2.13452	-1.09391	2.13452	down	lnc-TMEM184C-4	LNCipedia Identified Transcript - Alternate transcript name(s): ucscGeneNc_uc003ikz_1
TC1100000194.oe.1	-2.13427	-1.09374	2.13427	down	lnc-ZNF143-5	LNCipedia Identified Transcript//NONCODE class 'Exonic', Ensembl Cross Reference: ENST00000532275 Name: WEE1
TC1100002493.oe.1	-2.13411	-1.09363	2.13411	down	lnc-CTSF-2	LNCipedia Identified Transcript//NONCODE class 'Linc', Ensembl Cross Reference: ENST00000602427 Name: CTD-3074O7.12//N/A
TC0100000709.oe.1	-2.13403	-1.09358	2.13403	down	OTTHUMG00000175830//lnc-ZNF643-1//RP1-228H13.5//NONHSAG001155	LNCipedia Identified Transcript - Alternate transcript name(s): RP1-228H13.5-001//NONCODE class 'Linc', External ID: TCONS_00002864 Name: RP1-228H13.5, Ensembl Cross Reference: ENST00000565390 Name: RP1-228H13.5//N/A
TC08000240.hg.4	-2.1339	-1.09349	2.1339	down	RBPMS	RNA binding protein with multiple splicing
TC06000140.hg.4	-2.13328	-1.09307	2.13328	down	NRSN1	neurensin 1
TC08001013.hg.4	-2.13216	-1.09231	2.13216	down	MTUS1	microtubule associated tumor suppressor 1
TC0400002089.oe.1	-2.13083	-1.09141	2.13083	down	lnc-HNRPDL-1	LNCipedia Identified Transcript//NONCODE class 'Sense No Exonic', Ensembl Cross Reference: ENST00000471756 Name: RP11-791G16.2
TC1700002363.oe.1	-2.13072	-1.09134	2.13072	down	lnc-SMARCE1-1	LNCipedia Identified Transcript - Alternate transcript name(s): l_1441_chr17:38760109-38794679_thyroid
TC01001095.hg.4	-2.13023	-1.09101	2.13023	down	LOC101060422//ITGA10//RP11-315I20.3	integrin, alpha 10//novel transcript, antisense to ITGA10//integrin alpha-10-like
TC14001220.hg.4	-2.13014	-1.09095	2.13014	down	SPTB	spectrin, beta, erythrocytic
TSUnmapped00001499.oe.1	-2.12998	-1.09084	2.12998	down	lnc-CHD1L-1	LNCipedia Identified Transcript
TC08000517.hg.4	-2.12879	-1.09004	2.12879	down	RP11-1149M10.2	novel transcript
TC15002758.hg.4	-2.12872	-1.08998	2.12872	down	AC011330.12//CKMT1A//CKMT1B	creatine kinase, mitochondrial 1B//creatine kinase, mitochondrial 1A
TC01001337.hg.4	-2.12848	-1.08982	2.12848	down	CD1D	CD1d molecule
TC1200002904.oe.1	-2.12774	-1.08932	2.12774	down	lnc-PPP1CC-3	LNCipedia Identified Transcript//NONCODE class 'Exonic', Ensembl Cross Reference: ENST00000549029 Name: MYL2
TC19000429.hg.4	-2.12729	-1.08902	2.12729	down	NUDT19	nudix (nucleoside diphosphate linked moiety X)-type motif 19
TC02002882.hg.4	-2.12696	-1.08879	2.12696	down	USP40	ubiquitin specific peptidase 40
TC02000594.hg.4	-2.12611	-1.08822	2.12611	down	ZAP70	zeta-chain (TCR) associated protein kinase 70kDa
TC1400001412.oe.1	-2.126	-1.08814	2.126	down	RP11-247L20.4//OTTHUMG00000170886//lnc-CDKL1-1//NONHSAG014910	NONCODE class 'Linc', External ID: TCONS_00010817 Name: RP11-247L20.4, Ensembl Cross Reference: ENST00000555403 Name: RP11-247L20.4//N/A//LNCipedia Identified Transcript - Alternate transcript name(s): RP11-247L20.4-001
TC02000587.hg.4	-2.12569	-1.08793	2.12569	down	CNNM3	cyclin M3
TC1100002858.oe.1	-2.12543	-1.08776	2.12543	down	lnc-FAM76B-1	NONCODE class 'Linc', External ID: TCONS_00006793//LNCipedia Identified Transcript//gene_id XLOC_009528; transcript_id TCONS_00019736; oId TCONS_00002463; linc_name linc-SESN3-1; tss_id TSS15040; class_code .; gene_name linc-SESN3-1;
TC01003184.hg.4	-2.12542	-1.08775	2.12542	down	RP11-353N4.5	novel transcript
TC07000640.hg.4	-2.12542	-1.08775	2.12542	down	MUC17	mucin 17, cell surface associated
TC0400002505.oe.1	-2.12529	-1.08766	2.12529	down	lnc-ANAPC10-4	LNCipedia Identified Transcript//NONCODE class 'Exonic', Ensembl Cross Reference: ENST00000509985 Name: OTUD4//NONCODE class 'Exonic', Ensembl Cross Reference: ENST00000504331 Name: OTUD4
TC1100000447.oe.1	-2.12514	-1.08756	2.12514	down	lnc-NAT10-2	LNCipedia Identified Transcript//NONCODE class 'Antisense', External ID: TCONS_00006111//NONCODE class 'Antisense', External ID: TCONS_00006112
TC01002950.hg.4	-2.12498	-1.08745	2.12498	down	C1orf194	chromosome 1 open reading frame 194
TC04001093.hg.4	-2.12494	-1.08742	2.12494	down	RP13-494C23.1	putative novel transcript
TC1100000019.oe.1	-2.12472	-1.08727	2.12472	down	lnc-B4GALNT4-3	LNCipedia Identified Transcript//NONCODE class 'Exonic', Ensembl Cross Reference: ENST00000526971 Name: PKP3
TC08001294.hg.4	-2.124	-1.08679	2.124	down	CPA6	carboxypeptidase A6
TC05001013.hg.4	-2.12375	-1.08662	2.12375	down	RGS14	regulator of G-protein signaling 14
TC08001625.hg.4	-2.12303	-1.08612	2.12303	down	PCAT2	novel transcript//prostate cancer associated transcript 2 (non-protein coding)
TC0900001084.oe.1	-2.12297	-1.08609	2.12297	down	lnc-GAPVD1-6	LNCipedia Identified Transcript//NONCODE class 'Sense No Exonic'
TC05001033.hg.4	-2.12283	-1.08599	2.12283	down	HNRNPAB	heterogeneous nuclear ribonucleoprotein A/B
TC0800001420.oe.1	-2.12237	-1.08567	2.12237	down	lnc-FAM167A-1	LNCipedia Identified Transcript//NONCODE class 'Exonic', Ensembl Cross Reference: ENST00000527445 Name: FAM167A
TC03001233.hg.4	-2.12168	-1.08521	2.12168	down	ZNF385D	zinc finger protein 385D
TC0200001856.oe.1	-2.12167	-1.0852	2.12167	down	lnc-RBM45-8	LNCipedia Identified Transcript - Alternate transcript name(s): expRegAs_chr2_13723_+
TC09001059.hg.4	-2.12146	-1.08506	2.12146	down	TLN1	talin 1
TC10000761.hg.4	-2.12132	-1.08496	2.12132	down	RNU6-43P	RNA, U6 small nuclear 43, pseudogene
TC08000492.hg.4	-2.12123	-1.0849	2.12123	down	RP1-16A9.1	novel transcript
TC07000331.hg.4	-2.12087	-1.08466	2.12087	down	RP11-310H4.2	putative novel transcript
TC2000001478.oe.1	-2.12067	-1.08452	2.12067	down	lnc-ZBTB46-1	NONCODE class 'Antisense', External ID: TCONS_00023909//LNCipedia Identified Transcript
TC01001996.hg.4	-2.12033	-1.08429	2.12033	down	KIF26B	kinesin family member 26B
TC0100004135.oe.1	-2.12032	-1.08428	2.12032	down	lnc-SASS6-4	LNCipedia Identified Transcript - Alternate transcript name(s): ucscGeneNc_uc001dso_1
TC06001870.hg.4	-2.11909	-1.08345	2.11909	down	DPPA5	developmental pluripotency associated 5
TC17001968.hg.4	-2.11886	-1.08329	2.11886	down	NOTUM	notum pectinacetylesterase homolog (Drosophila)
TC0X001218.hg.4	-2.11866	-1.08315	2.11866	down	BTK	Bruton agammaglobulinemia tyrosine kinase
TC0200002416.oe.1	-2.11856	-1.08308	2.11856	down	lnc-SAG-3	LNCipedia Identified Transcript//NONCODE class 'Sense No Exonic', PubMed Identifer: PMID:22140575 mixed_Pred30912 Name: SCARNA6, PubMed Identifer: PMID:22140575 brain_Pred25977 Name: SCARNA6, Ensembl Cross Reference: ENST00000515982 Name: SCARNA6//small Cajal body-specific RNA 6 (SCARNA6), guide RNA.
TC1100001730.oe.1	-2.11847	-1.08302	2.11847	down	lnc-POLR2L-7	LNCipedia Identified Transcript//NONCODE class 'Exonic', Ensembl Cross Reference: ENST00000531010 Name: CHID1
TC18000564.hg.4	-2.11841	-1.08298	2.11841	down	DSEL	dermatan sulfate epimerase-like
TC09000504.hg.4	-2.11802	-1.08271	2.11802	down	KRT8P11	keratin 8 pseudogene 11
TC1200001059.oe.1	-2.11697	-1.082	2.11697	down	RP11-900F13.2	N/A
TC1900001438.oe.1	-2.115	-1.08066	2.115	down	lnc-ZNF584-3	NONCODE class 'Exonic', Ensembl Cross Reference: ENST00000599232 Name: RPS5//LNCipedia Identified Transcript//NONCODE class 'Exonic'
TC1100000901.oe.1	-2.11497	-1.08064	2.11497	down	lnc-SSH3-1	LNCipedia Identified Transcript//NONCODE class 'Exonic', Ensembl Cross Reference: ENST00000525913 Name: SSH3
TC0100004482.oe.1	-2.11494	-1.08061	2.11494	down	lnc-S100A11-1	NONCODE class 'Linc', External ID: TCONS_00001957//LNCipedia Identified Transcript
TC20000062.hg.4	-2.11406	-1.08002	2.11406	down	CHGB	chromogranin B (secretogranin 1)
TC22000523.hg.4	-2.11406	-1.08002	2.11406	down	AC007050.17	putative novel transcript
TC0100005328.oe.1	-2.11386	-1.07988	2.11386	down	lnc-WNT9A-3	NONCODE class 'Exonic', Ensembl Cross Reference: ENST00000465251 Name: JMJD4//LNCipedia Identified Transcript
TC02001257.hg.4	-2.11332	-1.07951	2.11332	down	AC072062.3	novel transcript
TC0200004468.oe.1	-2.11326	-1.07947	2.11326	down	lnc-SLC40A1-2	LNCipedia Identified Transcript//NONCODE class 'Linc', Ensembl Cross Reference: ENST00000449965 Name: AC013439.4
TC19001054.hg.4	-2.1127	-1.07909	2.1127	down	EEF2	eukaryotic translation elongation factor 2
TC05000997.hg.4	-2.11268	-1.07908	2.11268	down	ARL10	ADP-ribosylation factor-like 10
TSUnmapped00001803.oe.1	-2.11247	-1.07893	2.11247	down	lnc-UHRF1-1	LNCipedia Identified Transcript
TC0100002851.oe.1	-2.11205	-1.07865	2.11205	down	RP11-269F20.1//lnc-SDCCAG8-1//OTTHUMG00000040016//NONHSAG004841	NONCODE class 'Antisense', External ID: TCONS_00000606 Name: RP11-269F20.1, Ensembl Cross Reference: ENST00000439849 Name: RP11-269F20.1//LNCipedia Identified Transcript - Alternate transcript name(s): RP11-269F20.1-001//N/A
TSUnmapped00000244.oe.1	-2.11166	-1.07838	2.11166	down	lnc-SERPINC1-2	LNCipedia Identified Transcript
TC09001551.hg.4	-2.11163	-1.07835	2.11163	down	TTLL11-IT1	TTLL11 intronic transcript 1 (non-protein coding)//chromosome 9 open reading frame 148
TC19001526.hg.4	-2.11103	-1.07795	2.11103	down	FBL	fibrillarin
TC08001744.hg.4	-2.11093	-1.07788	2.11093	down	MIR7112//BOP1	block of proliferation 1//microRNA 7112
TC22000613.hg.4	-2.10976	-1.07708	2.10976	down	LOC100129936//CTA-373H7.7	uncharacterized LOC100129936//novel transcript
TC1900000116.oe.1	-2.10974	-1.07707	2.10974	down	lnc-CELF5-1	LNCipedia Identified Transcript//NONCODE class 'Exonic', Ensembl Cross Reference: ENST00000591062 Name: NCLN
TC1000001092.oe.1	-2.10963	-1.07699	2.10963	down	lnc-NOLC1-1	LNCipedia Identified Transcript//NONCODE class 'Exonic', Ensembl Cross Reference: ENST00000462933 Name: PPRC1//NONCODE class 'Exonic', Ensembl Cross Reference: ENST00000489648 Name: PPRC1
TC05001689.hg.4	-2.10932	-1.07678	2.10932	down	FEM1C	fem-1 homolog c (C. elegans)
TC19001285.hg.4	-2.10885	-1.07646	2.10885	down	JUND	jun D proto-oncogene
TC07001211.hg.4	-2.10854	-1.07625	2.10854	down	AC091705.1	putative novel transcript
TC0100002988.oe.1	-2.10806	-1.07592	2.10806	down	lnc-PEX10-5//RP4-740C4.7	LNCipedia Identified Transcript//N/A
TC0500000427.oe.1	-2.10795	-1.07584	2.10795	down	lnc-MRPS30-8//NONHSAG040333//RP11-53O19.3	LNCipedia Identified Transcript//NONCODE class 'Linc'//N/A
TC0300003505.oe.1	-2.10791	-1.07582	2.10791	down	lnc-IQCG-7	LNCipedia Identified Transcript - Alternate transcript name(s): expReg_chr3_14062_-
TC03000922.hg.4	-2.10786	-1.07578	2.10786	down	RP11-185E8.1	novel transcript
TC0100003850.oe.1	-2.10782	-1.07575	2.10782	down	RP11-5P4.3//OTTHUMG00000013351//lnc-ITGB3BP-3	LNCipedia Identified Transcript - Alternate transcript name(s): AL162400.1-001//N/A
TC1800000592.oe.1	-2.1078	-1.07574	2.1078	down	lnc-SERPINB12-2	NONCODE class 'Exonic', Ensembl Cross Reference: ENST00000588986 Name: SERPINB5//LNCipedia Identified Transcript
TC1200000793.oe.1	-2.10774	-1.0757	2.10774	down	lnc-MBD6-3	NONCODE class 'Exonic', Ensembl Cross Reference: ENST00000549827 Name: MARS//LNCipedia Identified Transcript//NONCODE class 'Exonic', Ensembl Cross Reference: ENST00000549603 Name: MARS
TC03000916.hg.4	-2.1073	-1.07539	2.1073	down	RP11-543D10.2	novel transcript
TC1500000610.oe.1	-2.10664	-1.07495	2.10664	down	lnc-MAP2K1-2	LNCipedia Identified Transcript//NONCODE class 'Exonic', Ensembl Cross Reference: ENST00000568874 Name: DIS3L//NONCODE class 'Exonic', Ensembl Cross Reference: ENST00000564945 Name: DIS3L
TC0200004584.oe.1	-2.10605	-1.07454	2.10605	down	lnc-WDR12-2	NONCODE class 'Antisense', Ensembl Cross Reference: ENST00000445936 Name: AC023271.1//LNCipedia Identified Transcript
TC06004116.hg.4	-2.10564	-1.07426	2.10564	down	ABHD16A	abhydrolase domain containing 16A
TC01000101.hg.4	-2.10544	-1.07412	2.10544	down	PARK7	parkinson protein 7//Parkinson disease (autosomal recessive, early onset) 7
TC1700001809.oe.1	-2.10499	-1.07381	2.10499	down	lnc-AURKB-3	NONCODE class 'Exonic', Ensembl Cross Reference: ENST00000579066 Name: CTC1//NONCODE class 'Exonic', Ensembl Cross Reference: ENST00000581967 Name: CTC1//LNCipedia Identified Transcript//NONCODE class 'Exonic', Ensembl Cross Reference: ENST00000583254 Name: CTC1
TC1200002564.oe.1	-2.10446	-1.07345	2.10446	down	lnc-KCNC2-9	LNCipedia Identified Transcript - Alternate transcript name(s): predAs_engstrom06_BX350135_1
TC1100000461.oe.1	-2.10437	-1.07339	2.10437	down	lnc-PDHX-5	NONCODE class 'Exonic', Ensembl Cross Reference: ENST00000532339 Name: CD44//NONCODE class 'Exonic', Ensembl Cross Reference: ENST00000525241 Name: CD44//LNCipedia Identified Transcript//NONCODE class 'Exonic', Ensembl Cross Reference: ENST00000531141 Name: CD44//NONCODE class 'Exonic', Ensembl Cross Reference: ENST00000534082 Name: CD44//NONCODE class 'Exonic', Ensembl Cross Reference: ENST00000…
TC01000554.hg.4	-2.10426	-1.07331	2.10426	down	DPH2	DPH2 homolog (S. cerevisiae)
TC10001328.hg.4	-2.10408	-1.07319	2.10408	down	RP11-144G16.1	novel transcript
TC21000500.hg.4	-2.10406	-1.07318	2.10406	down	CBS	cystathionine-beta-synthase
TC01001603.hg.4	-2.1038	-1.073	2.1038	down	PRG4	proteoglycan 4
TC0X00001924.oe.1	-2.10376	-1.07297	2.10376	down	lnc-SLC10A3-4	LNCipedia Identified Transcript//NONCODE class 'Exonic', Ensembl Cross Reference: ENST00000475657 Name: FAM3A
TC0700002828.oe.1	-2.10316	-1.07256	2.10316	down	lnc-ZC3HAV1-4	LNCipedia Identified Transcript//NONCODE class 'Linc', Ensembl Cross Reference: ENST00000604318 Name: RP11-365F18.6
TC13000174.hg.4	-2.10297	-1.07243	2.10297	down	RP11-290D2.3	putative novel transcript
TC14002206.hg.4	-2.10254	-1.07213	2.10254	down	JPH4	junctophilin 4
TC0500002589.oe.1	-2.10214	-1.07186	2.10214	down	OTTHUMG00000162820//XLOC_004933//lnc-PCSK1-1//NONHSAG041073//RP11-254I22.3	gene_id XLOC_004933; transcript_id TCONS_00009731; oId ENST00000502437; linc_name linc-ELL2-1; tss_id TSS7940; class_code .; gene_name linc-ELL2;//LNCipedia Identified Transcript - Alternate transcript name(s): RP11-254I22.3-001//LNCipedia Identified Transcript//NONCODE class 'Linc', PubMed Identifer: PMID:23040067 HI-LNC26 Name: RP11-254I22.3, External ID: TCONS_00030689 Name: RP11-254I22.3, Ens…
TC14001184.hg.4	-2.10196	-1.07174	2.10196	down	DHRS7	dehydrogenase/reductase (SDR family) member 7
TC07001272.hg.4	-2.1017	-1.07156	2.1017	down	NPSR1-AS1	NPSR1 antisense RNA 1//asthma-associated alternatively spliced gene 1
TC06000167.hg.4	-2.10087	-1.07099	2.10087	down	HIST1H2AC	histone cluster 1, H2ac
TC17001781.hg.4	-2.1007	-1.07087	2.1007	down	CYB561	cytochrome b561
TC1500001199.oe.1	-2.10062	-1.07081	2.10062	down	lnc-CYFIP1-2	NONCODE class 'Exonic', Ensembl Cross Reference: ENST00000559534 Name: TUBGCP5//LNCipedia Identified Transcript
TC1100000462.oe.1	-2.10027	-1.07057	2.10027	down	lnc-PDHX-4	LNCipedia Identified Transcript//NONCODE class 'Exonic', Ensembl Cross Reference: ENST00000528922 Name: CD44
TC0300001910.oe.1	-2.1002	-1.07053	2.1002	down	lnc-SRGAP3-5	LNCipedia Identified Transcript//NONCODE class 'Exonic'
TC03001778.hg.4	-2.10018	-1.07051	2.10018	down	PIK3R4	phosphoinositide-3-kinase, regulatory subunit 4
TC03000320.hg.4	-2.10015	-1.07049	2.10015	down	RBM15B	RNA binding motif protein 15B
TC0500001431.oe.1	-2.09962	-1.07013	2.09962	down	lnc-SLC36A1-5	NONCODE Identified Transcript//LNCipedia Identified Transcript//NONCODE class 'Linc'
TC07001530.hg.4	-2.09945	-1.07001	2.09945	down	POM121C	POM121 transmembrane nucleoporin C//POM121 membrane glycoprotein C
[truncated: 388 more rows]

## Sheet: PABP2_KD_UP
GeneSymbol	RefSeqAccession	FoldChange(sample_vs._control)	log2FoldChange(sample_vs._control)	PABP2-KD.normalized	NC.normalized	Description	Sequence
[truncated: 1,454 more rows]

[truncated: 1 more sheets: PABP2_KD_Down]
