# Supplementary material for: The lncRNA ZFAS1 regulates lipogenesis in colorectal cancer by binding polyadenylate-binding protein 2 to stabilize SREBP1 mRNA
Source: Mol Ther Nucleic Acids. 2021 Dec 11;27:363–74. doi: 10.1016/j.omtn.2021.12.010 (PMC8728310; doi:10.1016/j.omtn.2021.12.010)
Supplement: Table S4. ZFAS1-interacting proteins in CRC cells that were determined by MS [file mmc3.xlsx]

## Sheet: ZFAS1_antisense
N	Unused	Total	% Cov	% Cov (50)	% Cov (95)	Accession #	Name	Species	Peptides(95%)																																		Sequence	Protein Names	Organism	Sequence Length	Features	Mass Spectrometry	Virus Hosts
1	140.7	140.7	89.3	80.1	70.8	sp|P04264|K2C1_HUMAN	Keratin, type II cytoskeletal 1 OS=Homo sapiens OX=9606 GN=KRT1 PE=1 SV=6	HUMAN	191
2	93.7	106.56	88.9	76.8	73.6	sp|P35908|K22E_HUMAN	Keratin, type II cytoskeletal 2 epidermal OS=Homo sapiens OX=9606 GN=KRT2 PE=1 SV=2	HUMAN	123
3	90.68	90.84	80.8	66.1	63.7	sp|P13645|K1C10_HUMAN	Keratin, type I cytoskeletal 10 OS=Homo sapiens OX=9606 GN=KRT10 PE=1 SV=6	HUMAN	115
4	85	85	94.5	79.9	77.2	sp|P35527|K1C9_HUMAN	Keratin, type I cytoskeletal 9 OS=Homo sapiens OX=9606 GN=KRT9 PE=1 SV=3	HUMAN	94
5	42.71	42.73	28.3	11	8.7	sp|P15924|DESP_HUMAN	Desmoplakin OS=Homo sapiens OX=9606 GN=DSP PE=1 SV=3	HUMAN	24
6	41.09	53.74	73.1	47.5	45.4	sp|P13647|K2C5_HUMAN	Keratin, type II cytoskeletal 5 OS=Homo sapiens OX=9606 GN=KRT5 PE=1 SV=3	HUMAN	57
7	35.37	43.12	71	55.1	51.3	sp|P02533|K1C14_HUMAN	Keratin, type I cytoskeletal 14 OS=Homo sapiens OX=9606 GN=KRT14 PE=1 SV=4	HUMAN	42
8	29.78	55.42	64.9	52.3	48.8	sp|P04259|K2C6B_HUMAN	Keratin, type II cytoskeletal 6B OS=Homo sapiens OX=9606 GN=KRT6B PE=1 SV=5	HUMAN	59
9	17.43	41.81	74.6	54.3	50.1	sp|P08779|K1C16_HUMAN	Keratin, type I cytoskeletal 16 OS=Homo sapiens OX=9606 GN=KRT16 PE=1 SV=4	HUMAN	37
10	16.6	16.67	23.8	15.2	13.6	sp|P14923|PLAK_HUMAN	Junction plakoglobin OS=Homo sapiens OX=9606 GN=JUP PE=1 SV=3	HUMAN	12
11	16.28	21.48	47.5	21	17.5	sp|Q8N1N4|K2C78_HUMAN	Keratin, type II cytoskeletal 78 OS=Homo sapiens OX=9606 GN=KRT78 PE=1 SV=2	HUMAN	16
12	15.56	15.59	24.1	11.4	11.4	sp|Q86YZ3|HORN_HUMAN	Hornerin OS=Homo sapiens OX=9606 GN=HRNR PE=1 SV=2	HUMAN	12
13	13.92	24.06	52.6	28.4	19.2	sp|Q7Z794|K2C1B_HUMAN	Keratin, type II cytoskeletal 1b OS=Homo sapiens OX=9606 GN=KRT77 PE=2 SV=3	HUMAN	19
14	13.2	13.25	23.6	10.5	8.7	sp|Q02413|DSG1_HUMAN	Desmoglein-1 OS=Homo sapiens OX=9606 GN=DSG1 PE=1 SV=2	HUMAN	11
15	10.4	10.4	35.7	18	15.9	sp|P07355|ANXA2_HUMAN	Annexin A2 OS=Homo sapiens OX=9606 GN=ANXA2 PE=1 SV=2	HUMAN	5
16	9.21	9.25	60	50.9	50.9	sp|P81605|DCD_HUMAN	Dermcidin OS=Homo sapiens OX=9606 GN=DCD PE=1 SV=2	HUMAN	9
17	8.5	8.57	29.2	17.7	14.3	sp|P05089|ARGI1_HUMAN	Arginase-1 OS=Homo sapiens OX=9606 GN=ARG1 PE=1 SV=2	HUMAN	5
18	7.61	7.63	13.6	7.2	4.4	sp|P02768|ALBU_HUMAN	Serum albumin OS=Homo sapiens OX=9606 GN=ALB PE=1 SV=2	HUMAN	4
19	6.62	12.68	33	12	10	sp|Q6KB66|K2C80_HUMAN	Keratin, type II cytoskeletal 80 OS=Homo sapiens OX=9606 GN=KRT80 PE=1 SV=2	HUMAN	6
20	6.6	6.64	19.7	16.5	14.7	sp|P63261|ACTG_HUMAN	Actin, cytoplasmic 2 OS=Homo sapiens OX=9606 GN=ACTG1 PE=1 SV=1	HUMAN	4
21	6.28	26.08	61.6	36.1	35.9	sp|Q04695|K1C17_HUMAN	Keratin, type I cytoskeletal 17 OS=Homo sapiens OX=9606 GN=KRT17 PE=1 SV=2	HUMAN	27
22	6.26	6.27	43	28.9	24.2	sp|P62987|RL40_HUMAN	Ubiquitin-60S ribosomal protein L40 OS=Homo sapiens OX=9606 GN=UBA52 PE=1 SV=2	HUMAN	3
23	6.18	25.2	58.8	27.3	18.5	sp|P19013|K2C4_HUMAN	Keratin, type II cytoskeletal 4 OS=Homo sapiens OX=9606 GN=KRT4 PE=1 SV=4	HUMAN	15
24	6.18	6.19	31.6	21.2	10.5	sp|P04406|G3P_HUMAN	Glyceraldehyde-3-phosphate dehydrogenase OS=Homo sapiens OX=9606 GN=GAPDH PE=1 SV=3	HUMAN	6
25	6.02	6.03	17.7	5.9	5.9	sp|Q08554|DSC1_HUMAN	Desmocollin-1 OS=Homo sapiens OX=9606 GN=DSC1 PE=1 SV=2	HUMAN	4
26	6	6	16.1	8.7	8.7	sp|P04040|CATA_HUMAN	Catalase OS=Homo sapiens OX=9606 GN=CAT PE=1 SV=3	HUMAN	3
27	6	6	15.3	9.6	9.6	sp|P01876|IGHA1_HUMAN	Immunoglobulin heavy constant alpha 1 OS=Homo sapiens OX=9606 GN=IGHA1 PE=1 SV=2	HUMAN	3
28	5.92	5.96	31.6	24.3	24.3	sp|P47929|LEG7_HUMAN	Galectin-7 OS=Homo sapiens OX=9606 GN=LGALS7 PE=1 SV=2	HUMAN	3
29	5.5	5.6	20.9	6.3	4.6	sp|Q13835|PKP1_HUMAN	Plakophilin-1 OS=Homo sapiens OX=9606 GN=PKP1 PE=1 SV=2	HUMAN	3
30	5.15	5.2	13.6	6	6	sp|Q15517|CDSN_HUMAN	Corneodesmosin OS=Homo sapiens OX=9606 GN=CDSN PE=1 SV=3	HUMAN	3
31	5.14	5.19	19	9.1	9.1	sp|P31944|CASPE_HUMAN	Caspase-14 OS=Homo sapiens OX=9606 GN=CASP14 PE=1 SV=2	HUMAN	3
32	5.03	5.19	34.6	25.9	18.1	sp|P04792|HSPB1_HUMAN	Heat shock protein beta-1 OS=Homo sapiens OX=9606 GN=HSPB1 PE=1 SV=2	HUMAN	3
33	4.32	4.37	15.3	3.9	2.9	sp|Q08188|TGM3_HUMAN	Protein-glutamine gamma-glutamyltransferase E OS=Homo sapiens OX=9606 GN=TGM3 PE=1 SV=4	HUMAN	2
34	4.28	21.49	44.5	21.2	15.7	sp|P13646|K1C13_HUMAN	Keratin, type I cytoskeletal 13 OS=Homo sapiens OX=9606 GN=KRT13 PE=1 SV=4	HUMAN	18
35	4.27	4.34	19.7	10.3	7.7	sp|P29508|SPB3_HUMAN	Serpin B3 OS=Homo sapiens OX=9606 GN=SERPINB3 PE=1 SV=2	HUMAN	3
36	4.17	4.18	16.2	14.7	9.6	sp|P32119|PRDX2_HUMAN	Peroxiredoxin-2 OS=Homo sapiens OX=9606 GN=PRDX2 PE=1 SV=5	HUMAN	3
37	4.15	4.16	24.2	11.5	9.2	sp|Q6UWP8|SBSN_HUMAN	Suprabasin OS=Homo sapiens OX=9606 GN=SBSN PE=1 SV=2	HUMAN	2
38	4	4	14	2.5	2.5	sp|Q15233|NONO_HUMAN	Non-POU domain-containing octamer-binding protein OS=Homo sapiens OX=9606 GN=NONO PE=1 SV=4	HUMAN	2
39	4	4	11.1	3.4	3.4	sp|P22735|TGM1_HUMAN	Protein-glutamine gamma-glutamyltransferase K OS=Homo sapiens OX=9606 GN=TGM1 PE=1 SV=4	HUMAN	2
40	4	4	12.7	3.9	3.9	sp|P11142|HSP7C_HUMAN	Heat shock cognate 71 kDa protein OS=Homo sapiens OX=9606 GN=HSPA8 PE=1 SV=1	HUMAN	2
41	4	4	11.1	6.2	6.2	sp|P0DOX5|IGG1_HUMAN	Immunoglobulin gamma-1 heavy chain OS=Homo sapiens OX=9606 PE=1 SV=2	HUMAN	2
42	3.87	4.04	11.3	3.7	1.3	sp|Q08211|DHX9_HUMAN	ATP-dependent RNA helicase A OS=Homo sapiens OX=9606 GN=DHX9 PE=1 SV=4	HUMAN	2
43	3.74	52.07	65.1	51.6	46.6	sp|P02538|K2C6A_HUMAN	Keratin, type II cytoskeletal 6A OS=Homo sapiens OX=9606 GN=KRT6A PE=1 SV=3	HUMAN	53
44	3.69	3.76	20.3	8.9	6.4	sp|Q96P63|SPB12_HUMAN	Serpin B12 OS=Homo sapiens OX=9606 GN=SERPINB12 PE=1 SV=1	HUMAN	2
45	3.28	3.34	17.1	12.5	12.5	sp|P31025|LCN1_HUMAN	Lipocalin-1 OS=Homo sapiens OX=9606 GN=LCN1 PE=1 SV=1	HUMAN	2
46	2.34	2.35	15.6	13.3	6.7	sp|Q01469|FABP5_HUMAN	Fatty acid-binding protein 5 OS=Homo sapiens OX=9606 GN=FABP5 PE=1 SV=3	HUMAN	1
47	2.31	2.32	9.3	3.6	1.9	sp|Q8WVV4|POF1B_HUMAN	Protein POF1B OS=Homo sapiens OX=9606 GN=POF1B PE=1 SV=3	HUMAN	1
48	2.25	2.26	15.8	15.1	9.6	sp|Q9NZT1|CALL5_HUMAN	Calmodulin-like protein 5 OS=Homo sapiens OX=9606 GN=CALML5 PE=1 SV=2	HUMAN	1
49	2.2	2.24	12.5	8.8	2.4	sp|Q13867|BLMH_HUMAN	Bleomycin hydrolase OS=Homo sapiens OX=9606 GN=BLMH PE=1 SV=1	HUMAN	1
50	2.1	2.11	16.8	5.5	3.2	sp|P04083|ANXA1_HUMAN	Annexin A1 OS=Homo sapiens OX=9606 GN=ANXA1 PE=1 SV=2	HUMAN	1
51	2.07	2.07	16.4	10.4	10.4	sp|P25311|ZA2G_HUMAN	Zinc-alpha-2-glycoprotein OS=Homo sapiens OX=9606 GN=AZGP1 PE=1 SV=2	HUMAN	3
52	2.03	2.03	12.8	1.2	1.2	sp|Q7KZF4|SND1_HUMAN	Staphylococcal nuclease domain-containing protein 1 OS=Homo sapiens OX=9606 GN=SND1 PE=1 SV=1	HUMAN	1
53	2.01	2.01	6.6	1.3	1.3	sp|P27816|MAP4_HUMAN	Microtubule-associated protein 4 OS=Homo sapiens OX=9606 GN=MAP4 PE=1 SV=3	HUMAN	1
54	2	2.04	7.5	1.8	1.8	sp|P42357|HUTH_HUMAN	Histidine ammonia-lyase OS=Homo sapiens OX=9606 GN=HAL PE=1 SV=1	HUMAN	1
55	2	2	14.7	2.2	2.2	sp|Q00839|HNRPU_HUMAN	Heterogeneous nuclear ribonucleoprotein U OS=Homo sapiens OX=9606 GN=HNRNPU PE=1 SV=6	HUMAN	1
56	2	2	24.2	1.9	1.9	sp|Q9C075|K1C23_HUMAN	Keratin, type I cytoskeletal 23 OS=Homo sapiens OX=9606 GN=KRT23 PE=1 SV=2	HUMAN	1
57	2	2	16.9	1.9	1.9	sp|O60506|HNRPQ_HUMAN	Heterogeneous nuclear ribonucleoprotein Q OS=Homo sapiens OX=9606 GN=SYNCRIP PE=1 SV=2	HUMAN	1
58	2	2	25.5	4.7	4.7	sp|P25788|PSA3_HUMAN	Proteasome subunit alpha type-3 OS=Homo sapiens OX=9606 GN=PSMA3 PE=1 SV=2	HUMAN	1
59	2	2	6.8	1	1	sp|P13639|EF2_HUMAN	Elongation factor 2 OS=Homo sapiens OX=9606 GN=EEF2 PE=1 SV=4	HUMAN	1
60	2	2	18.9	4.4	4.4	sp|Q6ZVX7|FBX50_HUMAN	F-box only protein 50 OS=Homo sapiens OX=9606 GN=NCCRP1 PE=1 SV=1	HUMAN	1
61	2	2	9.2	2.1	2.1	sp|P14618|KPYM_HUMAN	Pyruvate kinase PKM OS=Homo sapiens OX=9606 GN=PKM PE=1 SV=4	HUMAN	1
62	2	2	21.6	8.1	8.1	sp|P61626|LYSC_HUMAN	Lysozyme C OS=Homo sapiens OX=9606 GN=LYZ PE=1 SV=1	HUMAN	1
63	2	2	14.2	7.1	7.1	sp|Q9NZH8|IL36G_HUMAN	Interleukin-36 gamma OS=Homo sapiens OX=9606 GN=IL36G PE=1 SV=1	HUMAN	1
64	2	2	15	8.8	8.8	sp|P68871|HBB_HUMAN	Hemoglobin subunit beta OS=Homo sapiens OX=9606 GN=HBB PE=1 SV=2	HUMAN	1
65	2	2	8.8	4.6	4.6	sp|P28072|PSB6_HUMAN	Proteasome subunit beta type-6 OS=Homo sapiens OX=9606 GN=PSMB6 PE=1 SV=4	HUMAN	1
66	2	2	4.2	4.2	4.2	sp|P60174|TPIS_HUMAN	Triosephosphate isomerase OS=Homo sapiens OX=9606 GN=TPI1 PE=1 SV=3	HUMAN	1
67	1.92	1.96	26.9	6.9	6.9	sp|Q7L7L0|H2A3_HUMAN	Histone H2A type 3 OS=Homo sapiens OX=9606 GN=HIST3H2A PE=1 SV=3	HUMAN	1
68	1.81	1.89	7.7	2.3	1.8	sp|Q5D862|FILA2_HUMAN	Filaggrin-2 OS=Homo sapiens OX=9606 GN=FLG2 PE=1 SV=1	HUMAN	2
69	1.77	1.82	6.6	0.5	0.5	sp|O75369|FLNB_HUMAN	Filamin-B OS=Homo sapiens OX=9606 GN=FLNB PE=1 SV=2	HUMAN	1
70	1.62	1.68	5.7	2.9	2.9	sp|Q6E0U4|DMKN_HUMAN	Dermokine OS=Homo sapiens OX=9606 GN=DMKN PE=1 SV=3	HUMAN	1
71	1.58	1.68	8.8	3.6	3.6	sp|Q96QA5|GSDMA_HUMAN	Gasdermin-A OS=Homo sapiens OX=9606 GN=GSDMA PE=1 SV=4	HUMAN	2
72	1.56	1.63	8.9	4.1	1.9	sp|Q8IW75|SPA12_HUMAN	Serpin A12 OS=Homo sapiens OX=9606 GN=SERPINA12 PE=1 SV=1	HUMAN	2
73	1.55	1.62	5.5	1.4	1.4	sp|P02788|TRFL_HUMAN	Lactotransferrin OS=Homo sapiens OX=9606 GN=LTF PE=1 SV=6	HUMAN	1
[truncated: 1 more columns]

## Sheet: ZFAS1_sense
N	Unused	Total	% Cov	% Cov (50)	% Cov (95)	Accession #	Accession #zheng	Name
7	19.16	19.19	14.5	4	3.1	sp|P15924|DESP_HUMAN	sp|P15924|DESP_HUMAN	Desmoplakin OS=Homo sapiens OX=9606 GN=DSP PE=1 SV=3
9	11.87	11.87	58.2	57.3	50.9	sp|P81605|DCD_HUMAN	sp|P81605|DCD_HUMAN	Dermcidin OS=Homo sapiens OX=9606 GN=DCD PE=1 SV=2
10	8.6	8.6	13	10	5.9	sp|P02768|ALBU_HUMAN	sp|P02768|ALBU_HUMAN	Serum albumin OS=Homo sapiens OX=9606 GN=ALB PE=1 SV=2
11	8	8	24.8	7.3	7.3	sp|P11142|HSP7C_HUMAN	sp|P11142|HSP7C_HUMAN	Heat shock cognate 71 kDa protein OS=Homo sapiens OX=9606 GN=HSPA8 PE=1 SV=1
12	8	8	18.3	11.4	10.8	sp|Q86U42|PABP2_HUMAN	sp|Q86U42|PABP2_HUMAN	Polyadenylate-binding protein 2 OS=Homo sapiens OX=9606 GN=PABPN1 PE=1 SV=3
13	7.78	7.94	12.2	10.3	7.4	sp|P14923|PLAK_HUMAN	sp|P14923|PLAK_HUMAN	Junction plakoglobin OS=Homo sapiens OX=9606 GN=JUP PE=1 SV=3
14	7.61	13.49	35.1	14.2	11.1	sp|Q7Z794|K2C1B_HUMAN	sp|Q7Z794|K2C1B_HUMAN	Keratin, type II cytoskeletal 1b OS=Homo sapiens OX=9606 GN=KRT77 PE=2 SV=3
15	7.35	7.44	20.8	13	13	sp|P05089|ARGI1_HUMAN	sp|P05089|ARGI1_HUMAN	Arginase-1 OS=Homo sapiens OX=9606 GN=ARG1 PE=1 SV=2
16	7.09	7.16	17	6.7	5.7	sp|Q86YZ3|HORN_HUMAN	sp|Q86YZ3|HORN_HUMAN	Hornerin OS=Homo sapiens OX=9606 GN=HRNR PE=1 SV=2
18	6	6	18.8	7.8	7.8	sp|P04406|G3P_HUMAN	sp|P04406|G3P_HUMAN	Glyceraldehyde-3-phosphate dehydrogenase OS=Homo sapiens OX=9606 GN=GAPDH PE=1 SV=3
21	4.13	4.13	12.2	10.2	7.4	sp|P01876|IGHA1_HUMAN	sp|P01876|IGHA1_HUMAN	Immunoglobulin heavy constant alpha 1 OS=Homo sapiens OX=9606 GN=IGHA1 PE=1 SV=2
22	4.04	4.04	8	2.8	1.5	sp|Q08211|DHX9_HUMAN	sp|Q08211|DHX9_HUMAN	ATP-dependent RNA helicase A OS=Homo sapiens OX=9606 GN=DHX9 PE=1 SV=4
23	4.03	4.03	9.2	2.8	1.5	sp|Q02413|DSG1_HUMAN	sp|Q02413|DSG1_HUMAN	Desmoglein-1 OS=Homo sapiens OX=9606 GN=DSG1 PE=1 SV=2
25	4	4	12.1	4.7	2.8	sp|Q00839|HNRPU_HUMAN	sp|Q00839|HNRPU_HUMAN	Heterogeneous nuclear ribonucleoprotein U OS=Homo sapiens OX=9606 GN=HNRNPU PE=1 SV=6
26	4	4	9.8	6.2	6.2	sp|P0DOX5|IGG1_HUMAN	sp|P0DOX5|IGG1_HUMAN	Immunoglobulin gamma-1 heavy chain OS=Homo sapiens OX=9606 PE=1 SV=2
27	3.36	3.41	14.5	6.8	6.8	sp|P07355|ANXA2_HUMAN	sp|P07355|ANXA2_HUMAN	Annexin A2 OS=Homo sapiens OX=9606 GN=ANXA2 PE=1 SV=2
28	3.32	3.37	9.1	4.5	4.5	sp|P31944|CASPE_HUMAN	sp|P31944|CASPE_HUMAN	Caspase-14 OS=Homo sapiens OX=9606 GN=CASP14 PE=1 SV=2
29	3.29	3.34	30.9	18.4	18.4	sp|P47929|LEG7_HUMAN	sp|P47929|LEG7_HUMAN	Galectin-7 OS=Homo sapiens OX=9606 GN=LGALS7 PE=1 SV=2
30	3.21	3.34	4.7	1	1	sp|Q5D862|FILA2_HUMAN	sp|Q5D862|FILA2_HUMAN	Filaggrin-2 OS=Homo sapiens OX=9606 GN=FLG2 PE=1 SV=1
31	2.89	2.95	7.5	2.1	2.1	sp|Q7KZF4|SND1_HUMAN	sp|Q7KZF4|SND1_HUMAN	Staphylococcal nuclease domain-containing protein 1 OS=Homo sapiens OX=9606 GN=SND1 PE=1 SV=1
33	2.33	2.38	8.1	4	2.3	sp|Q12849|GRSF1_HUMAN	sp|Q12849|GRSF1_HUMAN	G-rich sequence factor 1 OS=Homo sapiens OX=9606 GN=GRSF1 PE=1 SV=3
34	2.29	2.33	55.6	15.9	15.9	sp|Q5QNW6|H2B2F_HUMAN	sp|Q5QNW6|H2B2F_HUMAN	Histone H2B type 2-F OS=Homo sapiens OX=9606 GN=HIST2H2BF PE=1 SV=3
35	2.15	2.16	4.8	3.4	2	sp|Q96AE4|FUBP1_HUMAN	sp|Q96AE4|FUBP1_HUMAN	Far upstream element-binding protein 1 OS=Homo sapiens OX=9606 GN=FUBP1 PE=1 SV=3
36	2.03	2.03	14.1	5.5	5.5	sp|Q06830|PRDX1_HUMAN	sp|Q06830|PRDX1_HUMAN	Peroxiredoxin-1 OS=Homo sapiens OX=9606 GN=PRDX1 PE=1 SV=1
37	2.01	2.01	10	2.4	2.4	sp|Q5VTE0|EF1A3_HUMAN	sp|Q5VTE0|EF1A3_HUMAN	Putative elongation factor 1-alpha-like 3 OS=Homo sapiens OX=9606 GN=EEF1A1P5 PE=5 SV=1
38	2	4	13	3.9	3.9	sp|P0DMV9|HS71B_HUMAN	sp|P0DMV9|HS71B_HUMAN	Heat shock 70 kDa protein 1B OS=Homo sapiens OX=9606 GN=HSPA1B PE=1 SV=1
39	2	2	17	1.9	1.9	sp|O60506|HNRPQ_HUMAN	sp|O60506|HNRPQ_HUMAN	Heterogeneous nuclear ribonucleoprotein Q OS=Homo sapiens OX=9606 GN=SYNCRIP PE=1 SV=2
40	2	2	15.3	1.5	1.5	sp|Q13835|PKP1_HUMAN	sp|Q13835|PKP1_HUMAN	Plakophilin-1 OS=Homo sapiens OX=9606 GN=PKP1 PE=1 SV=2
42	2	2	10	2.6	2.6	sp|Q08188|TGM3_HUMAN	sp|Q08188|TGM3_HUMAN	Protein-glutamine gamma-glutamyltransferase E OS=Homo sapiens OX=9606 GN=TGM3 PE=1 SV=4
43	2	2	6.3	1	1	sp|P13639|EF2_HUMAN	sp|P13639|EF2_HUMAN	Elongation factor 2 OS=Homo sapiens OX=9606 GN=EEF2 PE=1 SV=4
44	2	2	7.1	1.9	1.9	sp|Q92841|DDX17_HUMAN	sp|Q92841|DDX17_HUMAN	Probable ATP-dependent RNA helicase DDX17 OS=Homo sapiens OX=9606 GN=DDX17 PE=1 SV=2
45	2	2	15.1	2.3	2.3	sp|P29508|SPB3_HUMAN	sp|P29508|SPB3_HUMAN	Serpin B3 OS=Homo sapiens OX=9606 GN=SERPINB3 PE=1 SV=2
46	2	2	19.1	6.9	6.9	sp|Q96QV6|H2A1A_HUMAN	sp|Q96QV6|H2A1A_HUMAN	Histone H2A type 1-A OS=Homo sapiens OX=9606 GN=HIST1H2AA PE=1 SV=3
47	2	2	12.4	3.4	3.4	sp|P25311|ZA2G_HUMAN	sp|P25311|ZA2G_HUMAN	Zinc-alpha-2-glycoprotein OS=Homo sapiens OX=9606 GN=AZGP1 PE=1 SV=2
48	2	2	7.2	2.5	2.5	sp|P04040|CATA_HUMAN	sp|P04040|CATA_HUMAN	Catalase OS=Homo sapiens OX=9606 GN=CAT PE=1 SV=3
49	2	2	9.8	4.4	4.4	sp|Q6ZVX7|FBX50_HUMAN	sp|Q6ZVX7|FBX50_HUMAN	F-box only protein 50 OS=Homo sapiens OX=9606 GN=NCCRP1 PE=1 SV=1
50	2	2	9.3	3.4	3.4	sp|Q15517|CDSN_HUMAN	sp|Q15517|CDSN_HUMAN	Corneodesmosin OS=Homo sapiens OX=9606 GN=CDSN PE=1 SV=3
51	2	2	5.6	2.8	2.8	sp|P12956|XRCC6_HUMAN	sp|P12956|XRCC6_HUMAN	X-ray repair cross-complementing protein 6 OS=Homo sapiens OX=9606 GN=XRCC6 PE=1 SV=2
52	2	2	10.8	6.3	6.3	sp|P31025|LCN1_HUMAN	sp|P31025|LCN1_HUMAN	Lipocalin-1 OS=Homo sapiens OX=9606 GN=LCN1 PE=1 SV=1
53	2	2	1.5	1.5	1.5	sp|Q92945|FUBP2_HUMAN	sp|Q92945|FUBP2_HUMAN	Far upstream element-binding protein 2 OS=Homo sapiens OX=9606 GN=KHSRP PE=1 SV=4
54	2	2	4.3	4.3	4.3	sp|Q92734|TFG_HUMAN	sp|Q92734|TFG_HUMAN	Protein TFG OS=Homo sapiens OX=9606 GN=TFG PE=1 SV=2
55	2	2	8.1	8.1	8.1	sp|P61626|LYSC_HUMAN	sp|P61626|LYSC_HUMAN	Lysozyme C OS=Homo sapiens OX=9606 GN=LYZ PE=1 SV=1
56	1.52	1.58	32.8	12.5	12.5	sp|P62987|RL40_HUMAN	sp|P62987|RL40_HUMAN	Ubiquitin-60S ribosomal protein L40 OS=Homo sapiens OX=9606 GN=UBA52 PE=1 SV=2
57	1.43	1.48	3.5	1.9	1.9	sp|Q9GZQ6|NPFF1_HUMAN	sp|Q9GZQ6|NPFF1_HUMAN	Neuropeptide FF receptor 1 OS=Homo sapiens OX=9606 GN=NPFFR1 PE=2 SV=1
58	1.36	1.42	18.3	1.4	1.4	sp|P19338|NUCL_HUMAN	sp|P19338|NUCL_HUMAN	Nucleolin OS=Homo sapiens OX=9606 GN=NCL PE=1 SV=3
